# Supplementary material for: Predictors of transitions in frailty severity and mortality among people aging with HIV
Source: PLoS One. 2017 Oct 5;12(10):e0185352. doi: 10.1371/journal.pone.0185352 (PMC5628822; doi:10.1371/journal.pone.0185352)
Supplement: S1 Table — This table contains the data used in this analysis. (XLSX) [file pone.0185352.s001.xlsx]

## Sheet: Recovered_Sheet1
ID	y0_FI	y4_FI	Age	Female	CD4Curr	CD4Nad	VL_und	Duration_HIV	CD4Curr_4groups	CD4Nad_4groups	Packyear	IDU	Packyear_10yearsgroups	dead_at_4_years	HCV	Duration_ARV_years	Duration_ARV_10years	Age_10years	Duration_HIV10years	deficit_change	state_change
7	15	10	40	0	397	143	1	15	2	1	1.55	0	0	0	0	5.58333	0	2	1	-5	0
11	13	11	50	0	463	65	1	15	2	0	60	0	6	0	0	10.5833	1	3	1	-2	0
31	6	8	44	0	533	35	1	13	3	0	#NULL!	0	#NULL!	0	0	5.08333	0	3	1	2	1
33	7	7	35	0	573	103	1	13	3	1	#NULL!	0	#NULL!	0	0	4.91667	0	2	1	0	0
49	13	11	47	1	855	100	1	20	3	0	32	0	3	0	0	7.5	0	3	1	-2	0
64	17	9	58	0	51	50	0	11	0	0	#NULL!	0	#NULL!	0	0	10.1667	1	4	1	-8	0
71	10	9	50	0	350	350	1	18	2	2	18	0	1	0	1	7.58333	0	3	1	-1	0
74	12	12	62	0	#NULL!	292	1	15	#NULL!	2	17.6	0	1	0	0	3.41667	0	5	1	0	0
85	16	17	67	0	595	35	1	12	3	0	#NULL!	0	#NULL!	0	1	10.0833	1	5	1	1	1
93	8	8	44	0	539	125	1	18	3	1	0.5	0	0	0	0	3.66667	0	3	1	0	0
97	14	14	49	0	470	150	1	14	2	1	29	0	2	0	0	4.25	0	3	1	0	0
98	8	8	50	0	501	304	1	17	3	2	0	0	0	0	0	18.5833	1	3	1	0	0
111	13	12	50	0	712	102	1	23	3	1	30	0	3	0	1	12.75	1	3	2	-1	0
116	13	11	42	0	#NULL!	174	0	14	#NULL!	1	0	0	0	0	1	10.9167	1	3	1	-2	0
118	6	6	46	1	526	173	0	12	3	1	20	0	2	0	1	2.16667	0	3	1	0	0
119	10	7	45	0	508	11	1	12	3	0	2	0	0	0	0	9.91667	1	3	1	-3	0
126	9	11	47	0	724	200	1	21	3	1	0	0	0	0	0	5.66667	0	3	2	2	1
131	10	8	61	0	570	293	1	12	3	2	32.25	0	3	0	0	6	0	5	1	-2	0
146	8	10	58	0	651	199	1	17	3	1	62	0	6	0	0	6.58333	0	4	1	2	1
147	12	9	53	0	548	8	1	21	3	0	#NULL!	0	#NULL!	0	0	5.41667	0	4	2	-3	0
152	12	9	45	0	933	216	1	20	3	1	16.5	0	1	0	1	2.91667	0	3	1	-3	0
155	10	11	73	0	466	176	1	16	2	1	#NULL!	0	#NULL!	0	0	15	1	5	1	1	1
175	11	8	42	1	783	232	1	19	3	1	#NULL!	0	#NULL!	0	0	20	2	3	1	-3	0
188	8	8	54	0	392	88	1	13	2	0	0	0	0	0	0	11.25	1	4	1	0	0
190	15	15	54	0	359	171	1	19	2	1	0	0	0	0	1	18.6667	1	4	1	0	0
194	5	6	39	0	888	231	1	16	3	1	10.5	0	1	0	1	8.33333	0	2	1	1	1
199	11	9	47	0	650	260	0	13	3	2	3	0	0	0	0	3.08333	0	3	1	-2	0
204	7	5	48	0	440	158	1	17	2	1	6.5	0	0	0	0	4.83333	0	3	1	-2	0
207	10	6	56	1	533	287	1	5	3	2	0	0	0	0	0	3.58333	0	4	0	-4	0
211	8	4	38	1	944	109	1	11	3	1	0	0	0	0	0	6.58333	0	2	1	-4	0
241	6	6	49	1	1280	200	1	10	3	1	10.5	0	1	0	0	7	0	3	0	0	0
244	7	7	42	0	656	64	1	9	3	0	0	0	0	0	0	6.66667	0	3	0	0	0
247	9	12	71	0	427	28	1	18	2	0	10	0	1	0	0	11.9167	1	5	1	3	1
255	6	6	43	0	372	193	1	20	2	1	#NULL!	0	#NULL!	0	0	6.83333	0	3	1	0	0
257	15	12	65	0	193	8	1	16	1	0	9.75	0	#NULL!	0	0	4.33333	0	5	1	-3	0
259	6	6	48	1	692	141	1	13	3	1	0	0	0	0	0	3.33333	0	3	1	0	0
265	5	5	38	0	625	280	1	12	3	2	13.75	0	1	0	0	10.0833	1	2	1	0	0
303	13	12	41	0	597	42	1	16	3	0	1	0	0	0	0	12.1667	1	3	1	-1	0
304	3	4	38	0	483	50	1	13	2	0	13	0	1	0	0	2.41667	0	2	1	1	1
310	14	9	45	1	346	204	0	9	2	1	#NULL!	0	#NULL!	0	0	15.1667	1	3	0	-5	0
315	6	9	36	0	601	4	1	10	3	0	0	0	0	0	0	3.83333	0	2	0	3	1
316	12	13	45	0	449	40	1	11	2	0	#NULL!	0	#NULL!	0	0	17.8333	1	3	1	1	1
344	8	8	43	1	476	150	1	5	2	1	0	0	0	0	0	5.33333	0	3	0	0	0
349	11	11	48	1	463	160	1	15	2	1	0	0	0	0	0	2.83333	0	3	1	0	0
356	4	6	55	0	675	284	1	12	3	2	27.75	0	2	0	0	6.58333	0	4	1	2	1
366	11	8	45	0	534	8	1	11	3	0	#NULL!	0	#NULL!	0	0	7.08333	0	3	1	-3	0
376	9	9	65	0	530	199	1	10	3	1	14.8	0	1	0	0	5.5	0	5	0	0	0
382	12	9	51	0	711	100	1	15	3	0	0	0	0	0	0	2.25	0	4	1	-3	0
383	9	8	54	0	481	287	1	14	2	2	0	0	0	0	0	12.6667	1	4	1	-1	0
391	6	6	45	1	638	138	1	16	3	1	#NULL!	0	#NULL!	0	0	14.1667	1	3	1	0	0
392	11	7	45	1	324	161	0	19	2	1	#NULL!	0	#NULL!	0	0	2.66667	0	3	1	-4	0
400	9	8	49	0	713	367	0	15	3	2	5.4	0	0	0	1	8.33333	0	3	1	-1	0
401	10	10	66	0	303	112	1	17	2	1	15.5	0	1	0	1	2.16667	0	5	1	0	0
414	11	9	40	0	600	259	1	9	3	2	0	0	0	0	0	2.25	0	2	0	-2	0
416	12	9	39	1	653	7	1	21	3	0	20	0	2	0	1	5.08333	0	2	2	-3	0
417	13	12	60	0	474	2	1	9	2	0	3.9	0	0	0	0	3.5	0	4	0	-1	0
418	5	5	43	1	680	393	0	18	3	2	24.5	0	2	0	0	3.5	0	3	1	0	0
430	7	9	49	1	666	260	0	3	3	2	#NULL!	0	#NULL!	0	0	2.25	0	3	0	2	1
431	12	12	35	0	1050	128	1	8	3	1	27.5	0	2	0	0	5.08333	0	2	0	0	0
437	12	10	38	0	#NULL!	304	#NULL!	14	#NULL!	2	4	0	0	0	0	2.91667	0	2	1	-2	0
439	11	9	45	1	436	50	1	15	2	0	12	0	1	0	0	14.0833	1	3	1	-2	0
441	12	9	51	1	376	0	1	13	2	0	5	0	0	0	0	9.16667	0	4	1	-3	0
451	10	10	37	0	337	0	1	13	2	0	0	0	0	0	0	9	0	2	1	0	0
483	10	8	41	0	631	12	1	17	3	0	#NULL!	0	#NULL!	0	0	12.4167	1	3	1	-2	0
488	13	14	49	1	433	34	1	21	2	0	30.75	0	3	0	1	12.9167	1	3	2	1	1
492	9	8	52	1	420	162	1	18	2	1	#NULL!	0	#NULL!	0	0	7.83333	0	4	1	-1	0
512	8	7	39	0	1129	250	1	13	3	1	0	0	0	0	0	9.83333	1	2	1	-1	0
517	7	10	47	0	#NULL!	204	#NULL!	16	#NULL!	1	24.75	0	2	0	0	12.0833	1	3	1	3	1
552	11	9	47	0	799	127	1	9	3	1	18.6	0	1	0	0	4.58333	0	3	0	-2	0
555	6	5	60	1	538	406	1	11	3	2	#NULL!	0	#NULL!	0	0	2.83333	0	4	1	-1	0
556	8	7	46	1	354	80	1	11	2	0	10	0	1	0	1	3.66667	0	3	1	-1	0
557	7	11	46	1	791	7	1	21	3	0	#NULL!	0	#NULL!	0	1	4.25	0	3	2	4	1
558	11	7	47	0	652	192	1	14	3	1	0	0	0	0	0	10.75	1	3	1	-4	0
559	8	6	48	0	401	31	1	11	2	0	6	0	0	0	0	5.41667	0	3	1	-2	0
560	11	10	43	0	289	7	0	14	2	0	0	0	0	0	0	2.41667	0	3	1	-1	0
561	9	6	60	0	289	150	0	17	2	1	20	0	2	0	0	1.91667	0	4	1	-3	0
566	10	6	54	0	1400	40	1	12	3	0	3	0	0	0	0	4.66667	0	4	1	-4	0
574	11	9	49	0	624	17	1	9	3	0	0	0	0	0	0	2	0	3	0	-2	0
582	8	5	41	1	592	254	0	11	3	2	17.25	0	1	0	1	#NULL!	#NULL!	3	1	-3	0
586	14	9	52	0	129	51	1	17	1	0	11	0	1	0	0	3.66667	0	4	1	-5	0
593	5	8	39	0	317	317	0	8	2	2	7.5	0	0	0	0	1.08333	0	2	0	3	1
595	8	12	42	1	731	210	0	#NULL!	3	1	#NULL!	0	#NULL!	0	1	3	0	3	#NULL!	4	1
597	13	11	45	0	550	36	1	19	3	0	#NULL!	0	#NULL!	0	0	11.4167	1	3	1	-2	0
602	11	12	41	0	470	265	1	12	2	2	0	0	0	0	0	4	0	3	1	1	1
608	11	12	52	1	344	0	1	20	2	0	8.75	0	0	0	1	6.75	0	4	1	1	1
612	8	8	41	1	500	84	1	11	2	0	0	0	0	0	0	11.75	1	3	1	0	0
617	10	12	45	1	263	60	1	13	2	0	0.6	0	0	0	1	11.75	1	3	1	2	1
621	11	9	46	0	320	51	1	14	2	0	0	0	0	0	0	1.25	0	3	1	-2	0
622	7	8	53	0	641	226	1	23	3	1	26.25	0	2	0	0	4	0	4	2	1	1
627	10	12	45	0	680	144	1	6	3	1	25	0	2	0	0	9.5	0	3	0	2	1
630	13	12	47	0	835	6	1	15	3	0	8.1	0	0	0	0	10.5833	1	3	1	-1	0
638	13	13	57	0	231	4	1	11	1	0	#NULL!	0	#NULL!	0	0	1.83333	0	4	1	0	0
653	13	7	47	0	768	430	1	19	3	2	14.5	0	1	0	0	4.25	0	3	1	-6	0
656	9	9	45	1	600	10	1	23	3	0	22.5	0	2	0	1	6.33333	0	3	2	0	0
663	10	6	43	1	621	231	1	12	3	1	26.5	0	2	0	0	17.3333	1	3	1	-4	0
672	9	9	57	0	522	264	1	12	3	2	17.5	0	1	0	0	9	0	4	1	0	0
675	9	6	40	1	310	39	1	9	2	0	6.5	0	0	0	0	2.5	0	2	0	-3	0
688	8	11	42	0	550	234	1	12	3	1	28.5	0	2	0	0	8.91667	0	3	1	3	1
697	8	10	54	0	#NULL!	200	1	7	#NULL!	1	36	0	3	0	0	2.16667	0	4	0	2	1
700	10	11	39	0	557	237	1	8	3	1	0	0	0	0	0	3.58333	0	2	0	1	1
701	10	7	44	0	470	300	1	11	2	2	33.3	0	3	0	0	3.16667	0	3	1	-3	0
711	12	10	53	0	1096	172	1	10	3	1	61.5	0	6	0	0	3.5	0	4	0	-2	0
732	8	5	43	1	#NULL!	259	1	13	#NULL!	2	0	0	0	0	0	4.66667	0	3	1	-3	0
740	6	9	50	1	435	104	1	5	2	1	0	0	0	0	0	5.25	0	3	0	3	1
752	15	11	65	1	400	24	1	6	2	0	0	0	0	0	0	6.66667	0	5	0	-4	0
760	11	10	55	0	394	175	1	10	2	1	21.75	0	2	0	0	5.33333	0	4	0	-1	0
765	6	4	53	1	604	250	1	12	3	1	#NULL!	0	#NULL!	0	0	9.83333	1	4	1	-2	0
768	9	11	41	0	538	252	1	13	3	2	11.95	0	1	0	0	11.4167	1	3	1	2	1
780	11	10	39	0	320	50	1	10	2	0	10.5	0	1	0	1	5.41667	0	2	0	-1	0
782	9	12	49	1	1224	434	1	13	3	2	8	0	0	0	0	9.58333	1	3	1	3	1
788	13	14	45	1	288	139	1	16	2	1	11.75	0	1	0	0	14.3333	1	3	1	1	1
791	10	8	44	0	400	400	1	16	2	2	#NULL!	0	#NULL!	0	0	5.41667	0	3	1	-2	0
797	11	10	40	1	390	93	1	18	2	0	18.75	0	1	0	0	14.3333	1	2	1	-1	0
801	7	7	49	0	637	280	1	9	3	2	#NULL!	0	#NULL!	0	0	4.33333	0	3	0	0	0
808	15	13	58	0	341	8	1	13	2	0	0	0	0	0	0	6	0	4	1	-2	0
817	8	10	35	1	654	138	1	22	3	1	#NULL!	0	#NULL!	0	1	6.33333	0	2	2	2	1
820	11	7	42	0	750	95	1	17	3	0	0	0	0	0	0	7.16667	0	3	1	-4	0
839	12	7	40	0	607	198	1	6	3	1	0	0	0	0	0	8.08333	0	2	0	-5	0
840	7	5	33	1	800	500	1	5	3	2	0	0	0	0	0	2.91667	0	2	0	-2	0
842	7	7	48	0	508	300	1	14	3	2	16	0	1	0	0	3	0	3	1	0	0
844	11	12	36	1	700	7	1	13	3	0	#NULL!	0	#NULL!	0	1	2.91667	0	2	1	1	1
848	8	10	46	1	305	140	0	11	2	1	11.25	0	1	0	0	10.75	1	3	1	2	1
849	9	6	56	0	369	199	1	2	2	1	14.25	0	1	0	0	2.33333	0	4	0	-3	0
853	8	7	63	0	685	450	1	16	3	2	3.9	0	0	0	0	10.0833	1	5	1	-1	0
856	15	10	66	0	835	300	0	19	3	2	11.2	0	1	0	1	22.9167	2	5	1	-5	0
858	10	7	51	0	832	97	1	9	3	0	#NULL!	0	#NULL!	0	0	3.75	0	4	0	-3	0
868	9	13	44	0	1127	300	0	12	3	2	39	0	3	0	0	3.66667	0	3	1	4	1
875	6	6	51	0	601	225	1	19	3	1	0	0	0	0	0	5.16667	0	4	1	0	0
877	8	7	47	1	473	399	1	14	2	2	#NULL!	0	#NULL!	0	0	4.16667	0	3	1	-1	0
886	7	3	35	0	250	200	0	5	1	1	0	0	0	0	0	#NULL!	#NULL!	2	0	-4	0
895	9	9	61	0	271	79	1	7	2	0	0	0	0	0	0	2.83333	0	5	0	0	0
898	3	4	48	1	598	379	1	16	3	2	5	0	0	0	1	2.75	0	3	1	1	1
904	14	14	51	0	457	255	0	11	2	2	#NULL!	0	#NULL!	0	0	10.5	1	4	1	0	0
907	6	8	44	1	800	7	1	20	3	0	10.6	0	1	0	0	4	0	3	1	2	1
909	14	13	54	0	255	4	1	18	2	0	0	0	0	0	0	3.16667	0	4	1	-1	0
914	7	6	46	1	560	204	1	20	3	1	0	0	0	0	0	12.5	1	3	1	-1	0
915	8	9	48	0	401	230	1	15	2	1	50	0	5	0	0	0.75	0	3	1	1	1
917	12	14	47	0	194	109	1	20	1	1	#NULL!	0	#NULL!	0	0	19.8333	2	3	1	2	1
918	9	11	50	0	#NULL!	280	#NULL!	17	#NULL!	2	32	0	3	0	0	12.3333	1	3	1	2	1
924	12	12	44	0	#NULL!	140	1	17	#NULL!	1	0	0	0	0	0	13.5	1	3	1	0	0
929	9	7	39	0	341	312	0	12	2	2	0	0	0	0	0	7.83333	0	2	1	-2	0
930	11	6	33	0	530	5	1	21	3	0	#NULL!	0	#NULL!	0	1	7.75	0	2	2	-5	0
932	3	5	45	0	1316	444	1	11	3	2	15.5	0	1	0	0	11.1667	1	3	1	2	1
934	11	5	42	0	800	230	1	11	3	1	19.7	0	#NULL!	0	1	1.25	0	3	1	-6	0
936	3	3	41	1	563	297	1	10	3	2	0	0	0	0	0	3	0	3	0	0	0
938	8	11	48	0	539	270	1	16	3	2	34.25	0	3	0	0	3	0	3	1	3	1
943	13	9	58	0	523	300	0	24	3	2	0	0	0	0	0	23.6667	2	4	2	-4	0
948	11	10	42	1	385	220	1	20	2	1	1.05	0	0	0	0	8.83333	0	3	1	-1	0
955	9	11	44	0	500	9	1	16	2	0	9	0	0	0	1	16.25	1	3	1	2	1
958	12	12	48	0	500	5	0	6	2	0	#NULL!	0	#NULL!	0	1	6.33333	0	3	0	0	0
959	6	6	49	0	623	111	1	14	3	1	#NULL!	0	#NULL!	0	0	8.91667	0	3	1	0	0
961	11	9	47	0	630	287	1	20	3	2	0	0	0	0	0	17.75	1	3	1	-2	0
963	5	4	45	1	699	200	1	15	3	1	#NULL!	0	#NULL!	0	0	3.83333	0	3	1	-1	0
965	9	7	46	1	755	359	1	19	3	2	26	0	2	0	0	11.75	1	3	1	-2	0
967	5	5	45	1	735	260	1	16	3	2	0	0	0	0	0	4.83333	0	3	1	0	0
970	8	10	48	0	572	18	0	21	3	0	21	0	2	0	0	11.1667	1	3	2	2	1
977	13	12	53	1	1092	15	1	18	3	0	0	0	0	0	1	16.4167	1	4	1	-1	0
994	9	8	41	1	360	138	1	16	2	1	0.15	0	0	0	0	13.8333	1	3	1	-1	0
1008	12	8	54	0	291	8	1	13	2	0	#NULL!	0	#NULL!	0	0	12.0833	1	4	1	-4	0
1010	9	7	47	0	701	290	1	16	3	2	2	0	0	0	0	11.5	1	3	1	-2	0
1013	11	10	40	0	602	188	1	11	3	1	0	0	0	0	0	11.75	1	2	1	-1	0
1019	15	14	64	0	393	68	1	16	2	0	#NULL!	0	#NULL!	0	0	12.8333	1	5	1	-1	0
1025	10	9	41	0	433	248	1	13	2	1	#NULL!	0	#NULL!	0	0	12.4167	1	3	1	-1	0
1029	5	10	49	0	612	201	1	13	3	1	5	0	0	0	0	19.75	2	3	1	5	1
1030	9	13	39	1	783	100	1	21	3	0	10.5	0	1	0	0	17.4167	1	2	2	4	1
1031	10	5	62	1	690	126	1	8	3	1	21	0	2	0	0	3.33333	0	5	0	-5	0
1041	6	7	41	1	329	210	1	20	2	1	17	0	1	0	0	10.8333	1	3	1	1	1
1043	11	9	47	0	532	168	1	20	3	1	9.4	0	#NULL!	0	0	11.6667	1	3	1	-2	0
1052	10	10	39	1	800	198	1	17	3	1	42	0	4	0	1	6.83333	0	2	1	0	0
1055	13	11	55	0	544	164	0	13	3	1	#NULL!	0	#NULL!	0	0	9	0	4	1	-2	0
1057	9	8	46	1	503	402	1	11	3	2	#NULL!	0	#NULL!	0	0	6.83333	0	3	1	-1	0
1061	11	6	47	1	246	224	0	16	1	1	14.5	0	1	0	0	9.83333	1	3	1	-5	0
1062	9	7	42	1	1018	15	1	9	3	0	#NULL!	0	#NULL!	0	0	9.41667	0	3	0	-2	0
1071	10	9	48	0	617	14	1	22	3	0	0	0	0	0	0	5.41667	0	3	2	-1	0
1072	8	11	47	0	980	573	1	11	3	3	58.5	0	5	0	0	10.5	1	3	1	3	1
1075	8	5	36	0	496	306	1	3	2	2	0	0	0	0	0	1.08333	0	2	0	-3	0
1080	8	5	42	1	506	196	1	18	3	1	3.9	0	0	0	0	12	1	3	1	-3	0
1082	9	6	43	1	564	182	1	19	3	1	6.9	0	0	0	1	10.9167	1	3	1	-3	0
1110	14	12	54	0	223	148	1	19	1	1	0	0	0	0	0	5.91667	0	4	1	-2	0
1115	12	8	45	0	1008	500	1	9	3	2	29	0	2	0	0	11.0833	1	3	0	-4	0
1118	12	12	48	0	350	11	1	11	2	0	#NULL!	0	#NULL!	0	0	15.5	1	3	1	0	0
1120	8	10	43	0	674	485	1	9	3	2	0	0	0	0	0	9.5	0	3	0	2	1
1122	6	3	51	0	872	64	1	8	3	0	15.75	0	1	0	0	8.25	0	4	0	-3	0
1129	10	10	40	0	332	32	1	9	2	0	0	0	0	0	0	6.41667	0	2	0	0	0
1130	11	8	35	0	523	110	1	#NULL!	3	1	41.5	0	4	0	0	2.16667	0	2	#NULL!	-3	0
1131	11	8	34	0	660	95	1	#NULL!	3	0	7.35	0	0	0	0	1.41667	0	2	#NULL!	-3	0
1136	11	9	46	1	620	20	1	15	3	0	2.7	0	0	0	0	11.0833	1	3	1	-2	0
1140	11	11	45	0	313	37	1	23	2	0	9.9	0	#NULL!	0	1	5.75	0	3	2	0	0
1153	14	12	55	0	584	500	1	4	3	2	1.4	0	0	0	0	4.25	0	4	0	-2	0
1155	4	5	49	0	893	270	1	13	3	2	7.5	0	0	0	0	11.9167	1	3	1	1	1
1156	10	9	45	0	710	40	1	21	3	0	12.5	0	1	0	#NULL!	3.25	0	3	2	-1	0
1167	6	6	50	0	1070	450	1	8	3	2	0	0	0	0	0	7.41667	0	3	0	0	0
1171	9	15	51	0	620	88	1	17	3	0	31	0	3	0	0	12	1	4	1	6	1
1172	4	7	58	0	620	308	1	8	3	2	26	0	2	0	0	8.25	0	4	0	3	1
1173	12	10	48	0	417	158	1	16	2	1	30.5	0	3	0	0	15.9167	1	3	1	-2	0
1181	11	9	53	1	1045	57	1	14	3	0	#NULL!	0	#NULL!	0	0	14.0833	1	4	1	-2	0
1188	9	9	56	0	1144	172	1	22	3	1	26	0	2	0	0	11.3333	1	4	2	0	0
1200	13	15	61	0	325	58	1	17	2	0	0	0	0	0	0	13.5833	1	5	1	2	1
1235	19	14	48	1	305	88	1	17	2	0	54	0	5	0	0	17.0833	1	3	1	-5	0
1236	9	6	52	1	727	315	1	17	3	2	0	0	0	0	0	17.5833	1	4	1	-3	0
1238	11	8	51	1	695	400	0	19	3	2	0	0	0	0	0	6.75	0	4	1	-3	0
1239	10	10	45	0	505	276	1	11	3	2	11.5	0	1	0	0	10.9167	1	3	1	0	0
1242	11	11	67	0	586	106	1	14	3	1	64	0	6	0	0	13.0833	1	5	1	0	0
1244	6	5	41	0	1108	195	1	8	3	1	22	0	2	0	0	5.66667	0	3	0	-1	0
1250	11	12	49	0	687	101	1	16	3	1	17	0	1	0	1	13.9167	1	3	1	1	1
1251	16	11	38	1	580	100	1	13	3	0	1	0	0	0	0	8.83333	0	2	1	-5	0
1252	7	9	50	0	608	180	1	22	3	1	22.5	0	2	0	0	11.3333	1	3	2	2	1
1255	8	7	43	0	601	203	1	16	3	1	0	0	0	0	0	14.6667	1	3	1	-1	0
1256	8	7	45	0	713	328	1	19	3	2	28.5	0	2	0	0	6.33333	0	3	1	-1	0
1280	5	8	46	0	231	85	1	24	1	0	#NULL!	0	#NULL!	0	0	5.5	0	3	2	3	1
1281	10	11	50	0	438	82	1	15	2	0	10	0	1	0	0	15.3333	1	3	1	1	1
1283	7	11	41	0	675	203	1	14	3	1	0	0	0	0	0	9.16667	0	3	1	4	1
1285	12	11	40	0	#NULL!	5	#NULL!	8	#NULL!	0	25	0	2	0	1	8.08333	0	2	0	-1	0
1286	10	10	49	0	1051	379	1	12	3	2	0	0	0	0	0	11.5	1	3	1	0	0
1287	7	7	49	0	552	280	1	13	3	2	#NULL!	0	#NULL!	0	0	13.75	1	3	1	0	0
1290	7	5	47	0	500	380	1	18	2	2	#NULL!	0	#NULL!	0	0	15.5	1	3	1	-2	0
1291	9	6	57	0	462	380	1	12	2	2	#NULL!	0	#NULL!	0	0	3.5	0	4	1	-3	0
1308	11	10	55	0	670	300	1	18	3	2	#NULL!	0	#NULL!	0	0	1.41667	0	4	1	-1	0
1314	11	9	49	1	1068	96	1	11	3	0	0	0	0	0	0	10.0833	1	3	1	-2	0
1315	6	6	54	0	528	304	1	11	3	2	0	0	0	0	0	11.25	1	4	1	0	0
1324	8	5	48	1	360	360	0	20	2	2	15	0	1	0	1	14.75	1	3	1	-3	0
1330	16	14	49	0	921	54	1	10	3	0	10	0	1	0	0	10.75	1	3	0	-2	0
1345	10	9	44	0	303	10	1	17	2	0	0	0	0	0	0	2.91667	0	3	1	-1	0
1350	12	8	48	0	366	12	1	13	2	0	26.25	0	2	0	0	12.25	1	3	1	-4	0
1351	10	12	56	0	707	350	1	#NULL!	3	2	#NULL!	0	#NULL!	0	0	9.83333	1	4	#NULL!	2	1
1352	12	7	50	1	982	270	1	#NULL!	3	2	#NULL!	0	#NULL!	0	0	2.75	0	3	#NULL!	-5	0
1354	10	8	50	0	740	130	1	15	3	1	42.4	0	4	0	0	6.41667	0	3	1	-2	0
1355	7	6	43	0	789	390	1	16	3	2	0	0	0	0	1	15.3333	1	3	1	-1	0
1359	12	11	52	0	980	662	0	7	3	3	9.85	0	#NULL!	0	1	5.16667	0	4	0	-1	0
1374	13	15	42	0	582	336	1	15	3	2	40.5	0	4	0	0	11.4167	1	3	1	2	1
1375	7	5	50	1	423	136	0	19	2	1	11	0	1	0	0	10.1667	1	3	1	-2	0
1381	9	12	56	0	590	120	1	3	3	1	40.25	0	4	0	0	3.5	0	4	0	3	1
1382	10	14	71	1	442	285	1	18	2	2	0	0	0	0	0	11.25	1	5	1	4	1
1395	13	14	52	0	560	160	1	23	3	1	13.5	0	1	0	0	19.25	1	4	2	1	1
1398	3	3	42	0	531	456	1	6	3	2	15	0	1	0	0	3	0	3	0	0	0
1399	5	3	41	0	522	285	0	10	3	2	0	0	0	0	0	5.83333	0	3	0	-2	0
1401	10	11	65	0	150	150	1	19	1	1	#NULL!	0	#NULL!	0	0	14.6667	1	5	1	1	1
1410	9	6	33	0	877	318	1	9	3	2	0	0	0	0	0	9.16667	0	2	0	-3	0
1418	12	7	69	0	479	165	1	15	2	1	60.6	0	6	0	0	14.6667	1	5	1	-5	0
1423	16	13	34	0	273	104	1	21	2	1	#NULL!	0	#NULL!	0	1	16.4167	1	2	2	-3	0
1431	3	4	42	1	740	476	1	13	3	2	13.8	0	1	0	0	8.83333	0	3	1	1	1
1439	4	14	46	0	622	196	1	4	3	1	30.1	0	3	0	0	10.5	1	3	0	10	1
1443	7	8	49	0	670	29	1	9	3	0	26	0	2	0	0	9	0	3	0	1	1
1444	12	11	44	1	900	220	1	7	3	1	1.5	0	0	0	0	5.91667	0	3	0	-1	0
1446	7	10	61	0	311	9	1	18	2	0	34	0	3	0	0	12.1667	1	5	1	3	1
1448	13	12	39	1	736	68	0	20	3	0	0	0	0	0	0	10	1	2	1	-1	0
1458	11	6	38	1	251	251	1	12	2	2	0	0	0	0	0	7	0	2	1	-5	0
1459	7	9	50	0	1080	560	1	13	3	3	26	0	2	0	0	10.0833	1	3	1	2	1
1464	12	9	39	0	318	76	0	15	2	0	6.75	0	0	0	0	11.4167	1	2	1	-3	0
1467	9	8	54	0	482	290	1	16	2	2	0	0	0	0	0	8	0	4	1	-1	0
1472	9	8	56	0	943	479	1	10	3	2	23	0	2	0	0	10.5	1	4	0	-1	0
1476	12	11	45	0	445	23	1	18	2	0	12	0	1	0	0	14.4167	1	3	1	-1	0
1481	14	8	52	0	334	17	1	11	2	0	2.8	0	0	0	0	10.5	1	4	1	-6	0
1483	10	11	52	0	405	172	1	18	2	1	2.5	0	0	0	0	16.5833	1	4	1	1	1
1497	12	12	52	0	310	10	1	15	2	0	0.6	0	0	0	0	12.4167	1	4	1	0	0
1503	11	8	48	0	800	380	1	14	3	2	24	0	2	0	0	7.58333	0	3	1	-3	0
1506	9	9	48	1	468	156	1	19	2	1	0.6	0	0	0	1	10.0833	1	3	1	0	0
1507	9	6	39	1	358	51	1	22	2	0	0.15	0	0	0	0	11	1	2	2	-3	0
1508	11	11	52	0	530	289	1	16	3	2	6	0	0	0	0	10	1	4	1	0	0
1524	9	9	54	0	1070	242	1	17	3	1	#NULL!	0	#NULL!	0	0	11.5833	1	4	1	0	0
1527	8	6	40	0	453	305	1	13	2	2	0	0	0	0	0	11.9167	1	2	1	-2	0
1529	11	7	56	1	700	170	1	6	3	1	0.35	0	0	0	0	6.08333	0	4	0	-4	0
1544	11	7	50	0	390	17	1	6	2	0	0	0	0	0	0	6.58333	0	3	0	-4	0
1553	6	7	61	0	449	252	1	22	2	2	0	0	0	0	0	9	0	5	2	1	1
1554	6	5	46	1	607	183	1	9	3	1	4.5	0	0	0	0	8.58333	0	3	0	-1	0
1571	12	13	44	0	604	87	1	12	3	0	#NULL!	0	#NULL!	0	0	12.1667	1	3	1	1	1
1574	12	11	55	1	499	3	1	20	2	0	9	0	0	0	0	14.1667	1	4	1	-1	0
1579	8	4	49	0	800	264	1	13	3	2	1.75	0	0	0	0	12.9167	1	3	1	-4	0
1581	11	8	40	1	323	128	1	19	2	1	15	0	1	0	0	15.3333	1	2	1	-3	0
1584	9	10	51	0	598	194	1	21	3	1	29	0	2	0	0	6.75	0	4	2	1	1
1586	9	5	47	1	738	217	1	16	3	1	6.75	0	0	0	0	8.83333	0	3	1	-4	0
1588	7	8	51	0	969	64	1	11	3	0	#NULL!	0	#NULL!	0	0	6.91667	0	4	1	1	1
1591	10	9	51	1	301	150	1	16	2	1	17.3	0	1	0	0	16	1	4	1	-1	0
1601	9	9	49	0	629	128	1	10	3	1	0	0	0	0	0	10.25	1	3	0	0	0
1609	8	7	66	0	767	145	1	5	3	1	28	0	2	0	0	5.5	0	5	0	-1	0
1610	4	8	52	0	554	3	1	10	3	0	23.5	0	2	0	0	10.6667	1	4	0	4	1
1612	8	9	40	1	328	193	1	16	2	1	13.8	0	1	0	0	14.75	1	2	1	1	1
1623	6	5	44	1	757	301	1	17	3	2	3.6	0	0	0	0	8.75	0	3	1	-1	0
1627	9	9	49	0	325	225	1	16	2	1	13.5	0	1	0	1	10.25	1	3	1	0	0
1629	4	5	40	0	585	376	1	19	3	2	23.2	0	2	0	0	6.5	0	2	1	1	1
1633	4	5	45	1	516	7	1	6	3	0	#NULL!	0	#NULL!	0	1	6.75	0	3	0	1	1
1653	7	7	42	0	351	31	1	1	2	0	6.1	0	0	0	0	1.16667	0	3	0	0	0
1654	9	9	60	0	445	260	1	16	2	2	38.25	0	3	0	0	4.08333	0	4	1	0	0
1660	6	10	60	0	658	366	1	14	3	2	#NULL!	0	#NULL!	0	0	13	1	4	1	4	1
1661	7	9	41	0	475	263	1	13	2	2	11.35	0	1	0	0	10.3333	1	3	1	2	1
1675	8	8	42	0	1268	40	1	7	3	0	26.7	0	2	0	0	6.91667	0	3	0	0	0
1678	8	2	39	0	1127	360	1	10	3	2	#NULL!	0	#NULL!	0	0	10.75	1	2	0	-6	0
1683	11	7	51	0	734	162	1	14	3	1	#NULL!	0	#NULL!	0	0	13.5	1	4	1	-4	0
1684	10	13	66	1	#NULL!	190	#NULL!	4	#NULL!	1	34.15	0	3	0	0	3.91667	0	5	0	3	1
1690	11	12	41	1	200	57	1	15	1	0	15.6	0	1	0	1	14.6667	1	3	1	1	1
1697	5	6	20	1	580	255	1	20	3	2	#NULL!	0	#NULL!	0	0	11.1667	1	0	1	1	1
1701	11	10	44	0	284	60	1	9	2	0	21	0	2	0	0	9.16667	0	3	0	-1	0
1709	7	7	59	0	839	368	1	6	3	2	23.25	0	2	0	0	3.08333	0	4	0	0	0
1710	11	11	40	0	264	50	0	4	2	0	6	0	0	0	0	4.25	0	2	0	0	0
1712	12	9	49	0	736	59	1	3	3	0	0	0	0	0	0	3	0	3	0	-3	0
1715	13	12	53	0	460	430	1	12	2	2	37.6	0	3	0	1	8.25	0	4	1	-1	0
1720	5	3	44	1	894	372	1	18	3	2	2.8	0	0	0	0	16.5	1	3	1	-2	0
1725	12	11	42	0	878	123	1	14	3	1	0	0	0	0	0	10.9167	1	3	1	-1	0
1729	15	9	45	0	402	90	0	6	2	0	21	0	2	0	1	8.5	0	3	0	-6	0
1740	11	11	36	0	451	17	1	5	2	0	#NULL!	0	#NULL!	0	0	5.66667	0	2	0	0	0
1757	7	6	37	1	542	30	1	10	3	0	8.8	0	0	0	0	10.25	1	2	0	-1	0
1758	12	8	51	0	2352	1602	1	10	3	3	21	0	2	0	0	4	0	4	0	-4	0
1760	10	10	57	0	867	250	1	21	3	1	38	0	3	0	0	16.0833	1	4	2	0	0
1761	13	16	52	0	658	259	1	22	3	2	56	0	5	0	0	15.5833	1	4	2	3	1
1763	6	8	46	0	682	59	1	3	3	0	21	0	2	0	0	3.66667	0	3	0	2	1
1767	8	6	40	0	1556	347	1	10	3	2	17.25	0	1	0	0	8.16667	0	2	0	-2	0
1775	9	9	40	1	429	242	1	14	2	1	6.25	0	0	0	0	11.9167	1	2	1	0	0
1782	13	11	59	0	500	17	1	14	2	0	32.2	0	3	0	0	14	1	4	1	-2	0
1783	8	6	49	0	786	350	0	13	3	2	#NULL!	0	#NULL!	0	0	4.25	0	3	1	-2	0
1794	9	8	54	0	516	211	1	23	3	1	31.25	0	3	0	#NULL!	11.6667	1	4	2	-1	0
1796	7	5	34	1	421	250	0	2	2	1	0	0	0	0	0	1.58333	0	2	0	-2	0
1802	15	15	58	0	427	50	1	11	2	0	0	0	0	0	0	10.9167	1	4	1	0	0
1806	10	8	39	0	720	314	1	8	3	2	#NULL!	0	#NULL!	0	0	8.08333	0	2	0	-2	0
1825	10	10	39	1	475	100	1	5	2	0	#NULL!	0	#NULL!	0	0	5.08333	0	2	0	0	0
1830	8	7	39	0	542	275	1	11	3	2	0	0	0	0	0	9.16667	0	2	1	-1	0
1832	8	6	42	1	827	127	0	16	3	1	20	0	2	0	0	11.4167	1	3	1	-2	0
1836	10	8	47	0	259	259	0	10	2	2	0	0	0	0	1	9	0	3	0	-2	0
1838	10	6	31	1	315	260	0	#NULL!	2	2	6.75	0	0	0	0	4.75	0	2	#NULL!	-4	0
1839	9	7	47	1	731	232	0	8	3	1	0	0	0	0	0	8.33333	0	3	0	-2	0
1841	10	12	54	0	464	180	1	14	2	1	#NULL!	0	#NULL!	0	1	13.75	1	4	1	2	1
1844	9	5	52	0	984	288	1	1	3	2	#NULL!	0	#NULL!	0	0	1	0	4	0	-4	0
1845	10	12	43	1	500	178	1	13	2	1	27	0	2	0	1	10.8333	1	3	1	2	1
1850	8	11	40	0	599	200	1	16	3	1	15	0	1	0	0	8.41667	0	2	1	3	1
1851	12	11	50	0	#NULL!	28	#NULL!	6	#NULL!	0	#NULL!	0	#NULL!	0	0	6.08333	0	3	0	-1	0
1857	11	9	52	0	508	204	1	18	3	1	27	0	2	0	1	18.4167	1	4	1	-2	0
1859	15	16	59	0	224	36	1	18	1	0	67	0	6	0	0	2.66667	0	4	1	1	1
1860	14	16	59	0	525	147	1	13	3	1	96	0	8	0	1	9.83333	1	4	1	2	1
1865	11	9	49	0	573	160	1	8	3	1	28	0	2	0	0	7.83333	0	3	0	-2	0
1879	8	7	43	1	548	220	1	19	3	1	6	0	0	0	0	10.4167	1	3	1	-1	0
1880	13	14	50	0	902	158	1	21	3	1	29.25	0	#NULL!	0	0	9.58333	1	3	2	1	1
1883	11	12	46	0	177	63	0	14	1	0	17	0	1	0	0	14.1667	1	3	1	1	1
1884	14	10	55	0	604	176	1	13	3	1	0	0	0	0	1	12.6667	1	4	1	-4	0
1885	11	8	46	1	520	115	1	14	3	1	#NULL!	0	#NULL!	0	0	13.5833	1	3	1	-3	0
1887	14	12	45	0	351	116	0	19	2	1	29	0	2	0	0	13.5833	1	3	1	-2	0
1888	9	6	60	0	491	200	1	22	2	1	36	0	3	0	#NULL!	2.83333	0	4	2	-3	0
1904	12	8	46	1	1130	100	1	19	3	0	18	0	1	0	0	10.1667	1	3	1	-4	0
1907	12	9	43	0	405	36	1	9	2	0	0	0	0	0	0	9.41667	0	3	0	-3	0
1925	11	11	45	0	751	200	1	16	3	1	40.5	0	4	0	0	4.25	0	3	1	0	0
1929	7	5	34	0	325	229	1	6	2	1	1.25	0	0	0	0	2.16667	0	2	0	-2	0
1936	11	9	40	0	455	60	1	5	2	0	24	0	2	0	0	5.58333	0	2	0	-2	0
1948	6	5	38	1	702	264	1	16	3	2	8	0	0	0	#NULL!	12.8333	1	2	1	-1	0
1951	10	11	38	0	309	188	0	15	2	1	12.75	0	1	0	0	9	0	2	1	1	1
1954	11	9	44	0	1874	340	1	11	3	2	#NULL!	0	#NULL!	0	0	10.4167	1	3	1	-2	0
1958	11	10	39	1	424	133	1	14	2	1	#NULL!	0	#NULL!	0	0	8.91667	0	2	1	-1	0
1960	7	5	41	0	524	12	1	11	3	0	7.2	0	0	0	0	11.6667	1	3	1	-2	0
1962	7	6	50	0	517	245	0	12	3	1	0	0	0	0	0	7	0	3	1	-1	0
1967	9	7	42	1	648	145	1	14	3	1	1.25	0	0	0	0	8.5	0	3	1	-2	0
1968	7	3	38	1	1106	964	1	8	3	3	1.15	0	0	0	0	8.41667	0	2	0	-4	0
1970	5	7	44	0	652	350	0	11	3	2	16	0	1	0	0	10.5	1	3	1	2	1
1971	11	8	45	0	437	136	0	14	2	1	15.75	0	1	0	0	0.166667	0	3	1	-3	0
1975	8	8	40	1	219	195	0	16	1	1	#NULL!	0	#NULL!	0	1	1.5	0	2	1	0	0
1987	12	15	40	0	263	55	1	13	2	0	#NULL!	0	#NULL!	0	1	13	1	2	1	3	1
1989	8	5	44	1	757	171	1	21	3	1	28	0	2	0	0	3	0	3	2	-3	0
1996	11	4	47	1	550	170	1	7	3	1	4.6	0	0	0	1	5.58333	0	3	0	-7	0
2001	1	5	43	0	836	260	1	7	3	2	#NULL!	0	#NULL!	0	0	2.25	0	3	0	4	1
2012	9	6	46	0	397	177	1	10	2	1	0	0	0	0	0	9.16667	0	3	0	-3	0
2029	14	16	63	0	#NULL!	3	1	20	#NULL!	0	7	0	0	0	0	16.5	1	5	1	2	1
2036	6	2	34	0	#NULL!	200	#NULL!	6	#NULL!	1	#NULL!	0	#NULL!	0	0	6.41667	0	2	0	-4	0
2043	13	9	49	0	559	108	1	13	3	1	0	0	0	0	0	6.41667	0	3	1	-4	0
2045	11	15	60	0	684	39	1	10	3	0	0	0	0	0	1	9.91667	1	4	0	4	1
2047	12	10	43	0	714	52	1	10	3	0	24.5	0	2	0	0	10.3333	1	3	0	-2	0
2051	8	8	40	1	515	310	0	11	3	2	23	0	2	0	0	7.58333	0	2	1	0	0
2053	10	12	43	0	627	131	1	16	3	1	18.75	0	1	0	0	12.1667	1	3	1	2	1
2054	11	10	39	0	#NULL!	200	1	24	#NULL!	1	0	0	0	0	0	2.83333	0	2	2	-1	0
2062	6	8	45	0	368	260	0	11	2	2	11	0	1	0	0	6.41667	0	3	1	2	1
2078	14	12	62	0	577	400	1	15	3	2	#NULL!	0	#NULL!	0	0	12.3333	1	5	1	-2	0
2082	6	8	51	0	619	200	1	17	3	1	4	0	0	0	#NULL!	4.16667	0	4	1	2	1
2084	11	9	41	0	449	48	1	17	2	0	8.4	0	0	0	0	14.75	1	3	1	-2	0
2099	9	10	66	0	582	214	1	16	3	1	0	0	0	0	#NULL!	11	1	5	1	1	1
2124	8	3	46	0	768	296	1	2	3	2	#NULL!	0	#NULL!	0	#NULL!	2.91667	0	3	0	-5	0
2136	12	9	57	0	464	290	1	16	2	2	20.15	0	2	0	0	10.25	1	4	1	-3	0
2150	10	6	44	0	542	3	1	4	3	0	9.9	0	#NULL!	0	0	4.41667	0	3	0	-4	0
2156	7	9	36	0	647	573	0	3	3	3	8	0	0	0	0	#NULL!	#NULL!	2	0	2	1
2159	7	9	39	0	737	311	1	9	3	2	0	0	0	0	0	9.5	0	2	0	2	1
2179	11	13	40	0	196	125	1	12	1	1	11.75	0	1	0	0	9.83333	1	2	1	2	1
2180	8	5	41	1	550	23	1	9	3	0	5.85	0	0	0	0	8.58333	0	3	0	-3	0
2185	7	6	45	1	937	380	1	16	3	2	10	0	1	0	0	13.8333	1	3	1	-1	0
2188	5	7	49	0	904	344	1	11	3	2	28	0	2	0	0	10.4167	1	3	1	2	1
2192	8	9	40	0	500	300	1	14	2	2	17.65	0	1	0	0	11.9167	1	2	1	1	1
2220	7	7	40	0	812	259	1	12	3	2	0	0	0	0	0	10.9167	1	2	1	0	0
2223	1	5	39	0	511	421	0	4	3	2	0.3	0	0	0	0	0.833333	0	2	0	4	1
2226	7	11	52	0	582	45	1	21	3	0	17	0	1	0	0	11.0833	1	4	2	4	1
2256	7	9	47	0	612	108	1	17	3	1	26.5	0	2	0	0	4.5	0	3	1	2	1
2262	3	4	43	0	363	258	1	7	2	2	20.4	0	2	0	0	5.66667	0	3	0	1	1
2280	7	5	31	0	509	400	1	8	3	2	#NULL!	0	#NULL!	0	0	7.25	0	2	0	-2	0
2281	11	9	46	0	2013	100	1	14	3	0	30	0	3	0	0	14.4167	1	3	1	-2	0
2288	7	5	41	1	673	300	1	10	3	2	#NULL!	0	#NULL!	0	0	10.6667	1	3	0	-2	0
2292	16	16	55	0	400	50	1	14	2	0	33	0	3	0	0	10.5	1	4	1	0	0
2294	6	8	46	0	553	553	1	10	3	3	0	0	0	0	#NULL!	9.75	1	3	0	2	1
2298	10	8	49	1	233	13	1	#NULL!	1	0	28	0	2	0	1	1.83333	0	3	#NULL!	-2	0
2304	9	8	54	0	#NULL!	345	#NULL!	10	#NULL!	2	0	0	0	0	0	5.83333	0	4	0	-1	0
2308	7	11	45	0	801	300	1	12	3	2	6	0	0	0	1	1.83333	0	3	1	4	1
2310	2	3	50	1	625	200	1	4	3	1	15	0	1	0	0	1.83333	0	3	0	1	1
2317	6	5	41	0	479	235	0	10	2	1	17.25	0	1	0	0	10.4167	1	3	0	-1	0
2339	13	11	50	0	147	29	1	14	1	0	0	0	0	0	0	3	0	3	1	-2	0
2342	8	7	55	1	916	264	1	#NULL!	3	2	#NULL!	0	#NULL!	0	1	9.91667	1	4	#NULL!	-1	0
2365	4	3	46	0	431	400	0	3	2	2	0	0	0	0	0	#NULL!	#NULL!	3	0	-1	0
2371	10	10	41	0	512	150	0	10	3	1	21.6	0	2	0	0	10.9167	1	3	0	0	0
2373	12	8	49	0	1011	180	1	16	3	1	10.5	0	1	0	0	16.25	1	3	1	-4	0
2374	7	9	43	0	1300	296	1	16	3	2	15.45	0	1	0	0	9.83333	1	3	1	2	1
2378	7	8	49	0	760	392	1	11	3	2	#NULL!	0	#NULL!	0	0	11.4167	1	3	1	1	1
2383	10	7	48	1	655	176	1	23	3	1	11.5	0	1	0	0	8.83333	0	3	2	-3	0
2385	8	9	40	0	571	290	1	14	3	2	0	0	0	0	0	8.83333	0	2	1	1	1
2388	9	9	48	0	504	274	0	14	3	2	0	0	0	0	0	9.08333	0	3	1	0	0
2391	8	7	54	0	450	167	1	8	2	1	6.4	0	0	0	0	7.91667	0	4	0	-1	0
2398	14	12	47	0	162	153	1	14	1	1	14.2	0	1	0	0	13.6667	1	3	1	-2	0
2401	9	9	47	0	760	484	1	14	3	2	9.3	0	#NULL!	0	0	11.4167	1	3	1	0	0
2402	6	3	36	0	616	282	1	17	3	2	0	0	0	0	0	7.5	0	2	1	-3	0
2413	10	8	56	1	#NULL!	311	#NULL!	11	#NULL!	2	#NULL!	0	#NULL!	0	0	3.91667	0	4	1	-2	0
2416	11	9	49	0	820	58	1	17	3	0	0	0	0	0	0	11.0833	1	3	1	-2	0
2418	10	10	50	1	454	65	1	12	2	0	27.5	0	2	0	0	12.4167	1	3	1	0	0
2431	8	4	42	1	590	90	1	9	3	0	4.5	0	0	0	0	9.25	0	3	0	-4	0
2434	7	8	60	0	616	400	1	15	3	2	11.25	0	1	0	0	11.4167	1	4	1	1	1
2445	10	7	48	0	968	374	1	13	3	2	0	0	0	0	#NULL!	11.4167	1	3	1	-3	0
2447	5	5	48	1	731	164	1	5	3	1	23	0	2	0	0	3.5	0	3	0	0	0
2450	11	10	45	0	596	200	1	16	3	1	#NULL!	0	#NULL!	0	0	4	0	3	1	-1	0
2452	6	5	46	1	902	113	1	19	3	1	#NULL!	0	#NULL!	0	0	9.83333	1	3	1	-1	0
2457	7	7	49	0	375	216	1	14	2	1	14.5	0	1	0	0	9.58333	1	3	1	0	0
2458	9	11	53	0	350	141	1	14	2	1	#NULL!	0	#NULL!	0	1	13.9167	1	4	1	2	1
2460	12	6	69	1	435	268	1	2	2	2	0	0	0	0	0	1.08333	0	5	0	-6	0
2461	11	11	71	0	490	443	0	6	2	2	27.5	0	2	0	0	#NULL!	#NULL!	5	0	0	0
2464	11	9	55	1	717	34	1	21	3	0	#NULL!	0	#NULL!	0	1	12	1	4	2	-2	0
2468	6	10	39	0	550	198	1	12	3	1	#NULL!	0	#NULL!	0	0	12	1	2	1	4	1
2475	8	9	57	0	500	100	1	12	2	0	32	0	3	0	0	2.25	0	4	1	1	1
2476	7	8	48	0	708	256	1	16	3	2	0	0	0	0	0	16.1667	1	3	1	1	1
2477	9	16	42	0	250	70	1	13	1	0	16	0	1	0	0	2.75	0	3	1	7	1
2483	14	10	53	0	372	8	1	8	2	0	0.3	0	0	0	0	8.66667	0	4	0	-4	0
2488	7	2	24	0	550	320	1	4	3	2	0	0	0	0	0	2	0	1	0	-5	0
2500	8	8	37	0	627	249	1	10	3	1	24	0	2	0	0	7.25	0	2	0	0	0
2503	13	11	47	0	830	600	1	15	3	3	#NULL!	0	#NULL!	0	1	11.6667	1	3	1	-2	0
2509	11	9	49	0	1000	262	1	13	3	2	3.75	0	0	0	0	10.6667	1	3	1	-2	0
2511	9	11	46	0	375	2	1	16	2	0	0	0	0	0	#NULL!	15.3333	1	3	1	2	1
2524	12	12	56	0	444	96	1	15	2	0	#NULL!	0	#NULL!	0	0	13.1667	1	4	1	0	0
2533	9	9	41	1	605	96	1	21	3	0	7	0	0	0	0	11.25	1	3	2	0	0
2540	13	12	52	0	662	200	1	14	3	1	#NULL!	0	#NULL!	0	0	8	0	4	1	-1	0
2546	13	11	50	0	204	84	1	11	1	0	40	0	4	0	1	11.1667	1	3	1	-2	0
2548	8	7	45	1	484	244	1	13	2	1	6	0	0	0	0	9.33333	0	3	1	-1	0
2554	10	10	47	1	632	120	1	21	3	1	0	0	0	0	0	21.5833	2	3	2	0	0
2559	7	6	37	0	543	270	1	8	3	2	#NULL!	0	#NULL!	0	0	4	0	2	0	-1	0
2560	5	5	54	0	507	322	1	2	3	2	0	0	0	0	0	0.583333	0	4	0	0	0
2561	5	3	46	0	340	310	0	2	2	2	#NULL!	0	#NULL!	0	0	#NULL!	#NULL!	3	0	-2	0
2565	8	7	58	0	818	371	1	14	3	2	26	0	2	0	0	11.6667	1	4	1	-1	0
2567	12	13	59	1	631	160	1	14	3	1	#NULL!	0	#NULL!	0	0	8.75	0	4	1	1	1
2580	6	8	38	0	1100	251	1	9	3	2	18	0	1	0	0	9.08333	0	2	0	2	1
2581	8	8	46	0	720	117	1	9	3	1	5.25	0	0	0	0	9.25	0	3	0	0	0
2582	7	7	55	0	440	203	1	2	2	1	19	0	1	0	0	2.66667	0	4	0	0	0
2597	12	10	62	0	706	191	1	21	3	1	8.25	0	0	0	0	11.75	1	5	2	-2	0
2598	9	9	48	0	1239	378	1	14	3	2	0	0	0	0	0	14.5833	1	3	1	0	0
2600	10	11	41	1	#NULL!	308	#NULL!	16	#NULL!	2	#NULL!	0	#NULL!	0	0	12.4167	1	3	1	1	1
2607	11	16	60	0	549	215	0	14	3	1	68	0	6	0	0	1.16667	0	4	1	5	1
2622	7	7	43	0	1059	545	1	13	3	3	#NULL!	0	#NULL!	0	1	11.1667	1	3	1	0	0
2632	13	11	57	0	214	3	1	17	1	0	9	0	0	0	0	20.5833	2	4	1	-2	0
2638	13	13	43	0	407	331	0	13	2	2	0	0	0	0	0	12.5	1	3	1	0	0
2641	15	13	60	0	#NULL!	8	#NULL!	21	#NULL!	0	28	0	2	0	0	4.83333	0	4	2	-2	0
2651	3	6	76	0	465	319	1	3	2	2	#NULL!	0	#NULL!	0	0	3.66667	0	5	0	3	1
2656	10	8	47	0	450	215	1	14	2	1	0	0	0	0	#NULL!	12.4167	1	3	1	-2	0
2663	10	8	44	0	363	342	1	2	2	2	0	0	0	0	0	#NULL!	#NULL!	3	0	-2	0
2666	13	12	44	1	429	65	1	16	2	0	#NULL!	0	#NULL!	0	0	14	1	3	1	-1	0
2668	8	9	52	0	576	205	1	6	3	1	34.5	0	3	0	0	5.41667	0	4	0	1	1
2669	10	8	58	1	464	197	0	16	2	1	0	0	0	0	#NULL!	5.08333	0	4	1	-2	0
2672	12	6	45	1	721	95	1	18	3	0	12	0	1	0	0	10.0833	1	3	1	-6	0
2675	8	7	54	1	464	163	1	11	2	1	0	0	0	0	#NULL!	11.5833	1	4	1	-1	0
2677	8	8	48	1	470	230	1	22	2	1	0	0	0	0	1	4.33333	0	3	2	0	0
2681	11	8	52	1	1047	64	1	11	3	0	8.7	0	0	0	1	10.6667	1	4	1	-3	0
2686	6	5	47	0	1035	431	1	11	3	2	0	0	0	0	#NULL!	11.25	1	3	1	-1	0
2691	12	10	55	1	405	140	1	19	2	1	#NULL!	0	#NULL!	0	0	11.0833	1	4	1	-2	0
2699	8	6	45	1	781	90	1	18	3	0	#NULL!	0	#NULL!	0	0	14.8333	1	3	1	-2	0
2707	8	3	44	0	507	216	1	2	3	1	0	0	0	0	0	2.58333	0	3	0	-5	0
2709	12	12	64	0	317	170	1	19	2	1	2	0	0	0	0	17.4167	1	5	1	0	0
2723	11	11	40	1	270	13	1	16	2	0	6	0	0	0	1	15.5	1	2	1	0	0
2725	12	13	46	0	555	15	1	9	3	0	17.25	0	1	0	1	9.16667	0	3	0	1	1
2729	10	11	58	0	618	250	1	13	3	1	8.5	0	0	0	0	13.1667	1	4	1	1	1
2754	10	8	44	0	515	36	1	16	3	0	36.25	0	3	0	#NULL!	11.5	1	3	1	-2	0
2761	13	10	61	0	#NULL!	211	#NULL!	15	#NULL!	1	#NULL!	0	#NULL!	0	1	14.9167	1	5	1	-3	0
2777	7	4	42	0	450	412	0	7	2	2	0	0	0	0	0	4.41667	0	3	0	-3	0
2783	6	5	39	1	1265	300	1	13	3	2	34.4	0	3	0	0	2.66667	0	2	1	-1	0
2787	10	11	43	1	972	262	1	23	3	2	27	0	2	0	1	17.4167	1	3	2	1	1
2790	9	5	40	0	700	250	1	22	3	1	3.75	0	0	0	1	9.25	0	2	2	-4	0
2796	10	8	50	0	690	100	1	19	3	0	18	0	1	0	#NULL!	3.41667	0	3	1	-2	0
2803	9	9	45	1	420	155	1	20	2	1	9.5	0	#NULL!	0	#NULL!	16.8333	1	3	1	0	0
2805	10	9	50	0	759	92	1	15	3	0	#NULL!	0	#NULL!	0	0	10.4167	1	3	1	-1	0
2810	10	8	48	0	670	100	1	13	3	0	22.5	0	2	0	0	3.08333	0	3	1	-2	0
2811	5	5	43	0	629	144	1	11	3	1	10	0	1	0	0	10.5	1	3	1	0	0
2817	9	12	51	0	890	257	0	14	3	2	0	0	0	0	0	13.3333	1	4	1	3	1
2819	4	3	48	1	473	473	0	14	2	2	#NULL!	0	#NULL!	0	0	9.16667	0	3	1	-1	0
2832	6	5	47	0	746	239	1	4	3	1	0	0	0	0	0	3.91667	0	3	0	-1	0
2837	9	9	46	0	645	299	1	14	3	2	27.5	0	2	0	0	11.25	1	3	1	0	0
2842	12	14	49	0	444	298	1	18	2	2	17.5	0	1	0	0	11.25	1	3	1	2	1
2844	9	10	46	1	625	312	1	17	3	2	7.5	0	0	0	0	7.66667	0	3	1	1	1
2845	9	5	49	0	420	300	1	18	2	2	0	0	0	0	0	0.25	0	3	1	-4	0
2855	7	5	39	1	1199	500	1	19	3	2	24.25	0	2	0	0	9.58333	1	2	1	-2	0
2867	12	9	49	0	1030	300	1	18	3	2	0	0	0	0	0	15.0833	1	3	1	-3	0
2869	10	7	46	1	515	223	1	12	3	1	28.5	0	2	0	1	12.5	1	3	1	-3	0
2876	9	6	45	1	#NULL!	234	1	21	#NULL!	1	0	0	0	0	0	15.4167	1	3	2	-3	0
2880	9	8	41	1	335	88	1	10	2	0	0	0	0	0	0	10.4167	1	3	0	-1	0
2889	11	12	53	1	174	98	1	13	1	0	#NULL!	0	#NULL!	0	0	8.83333	0	4	1	1	1
2890	8	9	51	0	757	235	1	22	3	1	12.4	0	1	0	#NULL!	11.25	1	4	2	1	1
2899	13	13	50	0	483	34	1	23	2	0	12	0	1	0	1	14.6667	1	3	2	0	0
2900	11	13	42	0	670	115	1	17	3	1	15	0	1	0	0	16.4167	1	3	1	2	1
2901	9	6	59	1	567	75	1	18	3	0	0	0	0	0	0	4.5	0	4	1	-3	0
2914	6	7	43	1	683	191	1	18	3	1	10	0	1	0	1	1.33333	0	3	1	1	1
2918	9	8	46	1	1460	300	1	23	3	2	37.95	0	3	0	1	1.16667	0	3	2	-1	0
2935	4	4	40	1	538	282	1	16	3	2	#NULL!	0	#NULL!	0	0	9.91667	1	2	1	0	0
2939	11	11	49	1	#NULL!	48	#NULL!	5	#NULL!	0	0	0	0	0	0	5.66667	0	3	0	0	0
2958	4	4	34	0	1137	454	1	2	3	2	#NULL!	0	#NULL!	0	0	2.33333	0	2	0	0	0
2965	12	10	45	0	390	290	1	3	2	2	9	0	0	0	0	1.75	0	3	0	-2	0
2966	9	11	40	0	396	124	1	1	2	1	0	0	0	0	0	1.75	0	2	0	2	1
2967	8	8	36	1	482	184	1	16	2	1	10.5	0	1	0	0	7.16667	0	2	1	0	0
2977	12	10	51	0	282	11	1	13	2	0	10.6	0	1	0	0	12.9167	1	4	1	-2	0
2980	6	5	39	1	303	125	1	9	2	1	#NULL!	0	#NULL!	0	0	3.08333	0	2	0	-1	0
2982	9	7	50	0	468	200	1	14	2	1	12.5	0	1	0	0	4.91667	0	3	1	-2	0
2994	9	6	57	0	850	293	1	14	3	2	16	0	1	0	0	7.75	0	4	1	-3	0
2998	9	11	45	1	686	243	1	17	3	1	0	0	0	0	0	14.6667	1	3	1	2	1
2999	10	8	51	0	368	42	1	8	2	0	18	0	1	0	0	8.33333	0	4	0	-2	0
3001	9	10	69	0	727	404	1	8	3	2	0	0	0	0	#NULL!	4.66667	0	5	0	1	1
3007	8	8	50	0	1094	430	1	9	3	2	48.25	0	4	0	0	9.41667	0	3	0	0	0
3008	9	8	53	0	552	320	1	3	3	2	0	0	0	0	0	3.41667	0	4	0	-1	0
3015	9	10	45	1	477	306	1	18	2	2	2.7	0	0	0	0	15.75	1	3	1	1	1
3019	11	8	59	0	546	232	1	17	3	1	#NULL!	0	#NULL!	0	0	8.83333	0	4	1	-3	0
3020	7	7	41	0	405	229	1	17	2	1	10.5	0	1	0	0	1.33333	0	3	1	0	0
3021	7	3	38	1	627	315	1	14	3	2	0	0	0	0	0	12.0833	1	2	1	-4	0
3022	7	4	49	1	374	374	1	17	2	2	#NULL!	0	#NULL!	0	0	11.8333	1	3	1	-3	0
3031	14	11	50	0	723	1	1	24	3	0	23	0	2	0	#NULL!	7.08333	0	3	2	-3	0
3032	6	6	43	1	726	421	1	6	3	2	#NULL!	0	#NULL!	0	0	3.91667	0	3	0	0	0
3050	7	4	53	1	580	314	1	17	3	2	#NULL!	0	#NULL!	0	0	6.83333	0	4	1	-3	0
3051	9	9	54	0	750	159	1	10	3	1	#NULL!	0	#NULL!	0	0	10.0833	1	4	0	0	0
3058	8	7	45	0	771	195	1	18	3	1	6.8	0	0	0	#NULL!	13.8333	1	3	1	-1	0
3060	18	15	63	0	225	173	1	15	1	1	0	0	0	0	1	15.0833	1	5	1	-3	0
3063	10	12	50	0	658	266	1	11	3	2	56	0	5	0	0	7.25	0	3	1	2	1
3067	5	9	33	1	1178	46	1	13	3	0	3.15	0	0	0	0	13.75	1	2	1	4	1
3068	7	10	46	0	563	222	1	2	3	1	46	0	4	0	0	2	0	3	0	3	1
3088	8	12	53	0	264	195	1	23	2	1	87	0	8	0	0	9.83333	1	4	2	4	1
3097	11	16	48	0	438	10	1	22	2	0	31	0	3	0	#NULL!	1.25	0	3	2	5	1
3098	5	7	37	0	1428	600	1	2	3	3	0	0	0	0	0	2.41667	0	2	0	2	1
3099	14	9	50	0	386	25	1	6	2	0	2	0	0	0	0	6	0	3	0	-5	0
3103	8	5	48	0	683	386	1	9	3	2	0	0	0	0	0	8.83333	0	3	0	-3	0
3111	5	6	37	0	669	476	1	13	3	2	20	0	2	0	0	11.3333	1	2	1	1	1
3123	5	4	41	0	559	430	1	6	3	2	31.75	0	3	0	#NULL!	5.58333	0	3	0	-1	0
3127	9	5	35	0	505	200	1	7	3	1	9.2	0	#NULL!	0	0	7.16667	0	2	0	-4	0
3141	10	12	48	1	771	1	1	24	3	0	7.5	0	0	0	1	12.1667	1	3	2	2	1
3144	8	5	51	0	434	200	1	14	2	1	0	0	0	0	0	1.41667	0	4	1	-3	0
3145	8	7	49	0	1003	340	1	#NULL!	3	2	15	0	1	0	0	2.41667	0	3	#NULL!	-1	0
3149	7	8	38	0	655	15	1	13	3	0	0	0	0	0	#NULL!	5.08333	0	2	1	1	1
3150	6	5	38	0	406	369	1	14	2	2	7	0	0	0	#NULL!	9.66667	1	2	1	-1	0
3158	7	5	55	1	890	374	1	10	3	2	16	0	1	0	0	13.4167	1	4	0	-2	0
3165	6	7	45	0	386	161	1	3	2	1	21	0	2	0	0	2.5	0	3	0	1	1
3166	8	9	46	0	463	114	1	3	2	1	0.35	0	0	0	#NULL!	3.41667	0	3	0	1	1
3171	12	9	60	0	822	153	1	6	3	1	12.75	0	1	0	#NULL!	6.75	0	4	0	-3	0
3179	5	8	38	0	997	150	1	16	3	1	#NULL!	0	#NULL!	0	0	14.3333	1	2	1	3	1
3180	12	10	46	0	489	113	1	#NULL!	2	1	30	0	3	0	1	9.5	0	3	#NULL!	-2	0
3191	8	7	46	0	471	128	0	13	2	1	18	0	1	0	1	10.4167	1	3	1	-1	0
3196	11	12	56	0	658	280	1	17	3	2	#NULL!	0	#NULL!	0	0	11.1667	1	4	1	1	1
3202	9	11	45	0	705	168	1	10	3	1	#NULL!	0	#NULL!	0	#NULL!	9.91667	1	3	0	2	1
3204	6	4	50	0	732	217	1	6	3	1	10.45	0	1	0	1	6.08333	0	3	0	-2	0
3207	8	9	47	0	692	77	1	16	3	0	54	0	5	0	0	14.0833	1	3	1	1	1
3218	15	14	64	0	578	175	1	19	3	1	40	0	4	0	#NULL!	11.0833	1	5	1	-1	0
3224	7	6	55	1	453	300	1	14	2	2	16	0	1	0	1	8.66667	0	4	1	-1	0
3243	11	10	49	1	306	100	1	22	2	0	#NULL!	0	#NULL!	0	0	10.5833	1	3	2	-1	0
3247	9	9	39	0	750	82	1	11	3	0	#NULL!	0	#NULL!	0	1	11.6667	1	2	1	0	0
3250	7	10	50	1	605	329	1	17	3	2	15	0	1	0	0	10.5833	1	3	1	3	1
3256	7	7	38	0	953	151	1	15	3	1	#NULL!	0	#NULL!	0	1	6.75	0	2	1	0	0
3258	11	8	58	0	436	188	1	7	2	1	30	0	3	0	0	6.33333	0	4	0	-3	0
3260	6	8	38	0	1040	630	1	10	3	3	24.25	0	2	0	0	10.9167	1	2	0	2	1
3267	4	10	42	0	969	680	1	3	3	3	20.25	0	2	0	0	#NULL!	#NULL!	3	0	6	1
3274	7	8	46	1	594	300	1	20	3	2	66	0	6	0	0	9.66667	1	3	1	1	1
3275	9	11	43	1	1701	600	1	9	3	3	#NULL!	0	#NULL!	0	#NULL!	2.66667	0	3	0	2	1
3276	9	9	49	0	684	60	1	9	3	0	0	0	0	0	0	9	0	3	0	0	0
3278	11	5	61	0	320	320	1	11	2	2	0	0	0	0	0	8.66667	0	5	1	-6	0
3290	2	3	45	1	523	330	1	13	3	2	11	0	1	0	0	9.5	0	3	1	1	1
3295	7	7	48	0	841	156	1	6	3	1	0	0	0	0	#NULL!	6	0	3	0	0	0
3296	14	15	50	0	124	40	1	23	1	0	#NULL!	0	#NULL!	0	0	9.91667	1	3	2	1	1
3307	11	13	40	1	589	200	1	20	3	1	7.8	0	0	0	1	8.41667	0	2	1	2	1
3309	10	9	43	0	376	174	1	14	2	1	0	0	0	0	0	10.5	1	3	1	-1	0
3321	7	1	32	0	430	430	1	8	2	2	#NULL!	0	#NULL!	0	0	2.41667	0	2	0	-6	0
3323	7	9	46	0	1187	312	1	19	3	2	62	0	6	0	0	10.8333	1	3	1	2	1
3330	9	8	49	0	203	139	1	14	1	1	0	0	0	0	0	13	1	3	1	-1	0
3332	8	4	60	0	857	444	1	16	3	2	#NULL!	0	#NULL!	0	0	5.08333	0	4	1	-4	0
3333	10	9	66	0	846	600	1	18	3	3	45	0	4	0	0	8.75	0	5	1	-1	0
3335	13	11	68	1	322	250	1	13	2	1	#NULL!	0	#NULL!	0	#NULL!	5.75	0	5	1	-2	0
3336	9	11	51	0	358	200	1	9	2	1	16.5	0	1	0	1	0.666667	0	4	0	2	1
3339	8	5	45	0	643	250	1	4	3	1	39.5	0	#NULL!	0	1	3.08333	0	3	0	-3	0
3340	12	11	40	1	257	151	1	17	2	1	#NULL!	0	#NULL!	0	0	14.6667	1	2	1	-1	0
3341	8	8	46	1	792	25	1	18	3	0	6	0	0	0	0	13.0833	1	3	1	0	0
3356	9	8	47	0	1003	39	1	8	3	0	24.5	0	2	0	1	8.16667	0	3	0	-1	0
3357	5	6	43	0	457	398	1	4	2	2	3.45	0	0	0	0	4.66667	0	3	0	1	1
3362	10	9	53	0	1102	533	0	11	3	3	17.5	0	1	0	0	10.0833	1	4	1	-1	0
3363	9	12	46	0	990	90	1	19	3	0	8.5	0	0	0	#NULL!	1.58333	0	3	1	3	1
3365	12	14	61	0	565	425	1	13	3	2	45	0	4	0	0	10.25	1	5	1	2	1
3375	12	9	42	0	240	54	1	10	1	0	1.6	0	0	0	1	9.33333	0	3	0	-3	0
3377	9	8	44	1	350	202	1	19	2	1	6.9	0	0	0	1	10.75	1	3	1	-1	0
3391	6	6	37	1	379	373	1	15	2	2	#NULL!	0	#NULL!	0	#NULL!	11.6667	1	2	1	0	0
3395	5	7	41	0	1130	472	1	19	3	2	12	0	1	0	#NULL!	11.25	1	3	1	2	1
3407	8	7	39	1	435	38	1	13	2	0	4.5	0	0	0	0	12.75	1	2	1	-1	0
3408	8	6	45	0	13	13	1	10	0	0	0	0	0	0	0	9.41667	0	3	0	-2	0
3412	4	3	42	1	813	210	1	17	3	1	#NULL!	0	#NULL!	0	0	16.4167	1	3	1	-1	0
3418	2	4	34	1	590	300	1	12	3	2	1.4	0	0	0	0	4.25	0	2	1	2	1
3423	5	6	36	1	594	200	1	16	3	1	#NULL!	0	#NULL!	0	0	10.6667	1	2	1	1	1
3425	12	12	36	0	330	50	1	10	2	0	#NULL!	0	#NULL!	0	#NULL!	6.58333	0	2	0	0	0
3426	11	12	54	0	333	161	1	21	2	1	#NULL!	0	#NULL!	0	0	12.5833	1	4	2	1	1
3428	5	3	35	0	859	400	1	7	3	2	0	0	0	0	#NULL!	6.16667	0	2	0	-2	0
3430	12	6	42	0	680	300	1	20	3	2	#NULL!	0	#NULL!	0	0	14.6667	1	3	1	-6	0
3434	6	7	41	1	323	145	1	17	2	1	#NULL!	0	#NULL!	0	0	16.0833	1	3	1	1	1
3471	10	10	48	1	528	168	1	9	3	1	0	0	0	0	0	9.41667	0	3	0	0	0
3477	9	10	48	1	494	380	1	23	2	2	10.5	0	1	0	1	11.1667	1	3	2	1	1
3479	10	11	44	1	599	300	1	14	3	2	#NULL!	0	#NULL!	0	#NULL!	12.6667	1	3	1	1	1
3480	8	7	47	0	856	100	1	14	3	0	#NULL!	0	#NULL!	0	#NULL!	14	1	3	1	-1	0
3486	11	11	47	0	1433	402	1	16	3	2	40.5	0	4	0	#NULL!	8.58333	0	3	1	0	0
3493	12	9	51	0	810	203	1	8	3	1	0	0	0	0	0	9.08333	0	4	0	-3	0
3507	7	4	37	0	1000	498	0	3	3	2	#NULL!	0	#NULL!	0	0	#NULL!	#NULL!	2	0	-3	0
3509	12	12	39	0	#NULL!	242	#NULL!	#NULL!	#NULL!	1	12	0	1	0	1	1.75	0	2	#NULL!	0	0
3524	4	4	43	0	713	220	1	8	3	1	40	0	4	0	0	8.66667	0	3	0	0	0
3533	6	8	41	1	413	16	1	20	2	0	#NULL!	0	#NULL!	0	1	2.5	0	3	1	2	1
3537	6	6	37	0	686	235	1	12	3	1	15	0	1	0	0	2.5	0	2	1	0	0
3539	11	13	42	0	502	2	0	17	3	0	58	0	5	0	0	15.1667	1	3	1	2	1
3542	7	6	48	0	1200	200	1	10	3	1	0	0	0	0	1	10.1667	1	3	0	-1	0
3552	5	6	43	0	456	204	1	1	2	1	0	0	0	0	0	1.33333	0	3	0	1	1
3554	8	7	36	1	638	181	1	17	3	1	0	0	0	0	0	10.6667	1	2	1	-1	0
3558	12	6	56	0	875	266	1	17	3	2	0	0	0	0	0	5.08333	0	4	1	-6	0
3560	4	7	44	0	632	494	1	12	3	2	0	0	0	0	#NULL!	1.58333	0	3	1	3	1
3561	3	3	33	0	529	300	0	0	3	2	0	0	0	0	0	#NULL!	#NULL!	2	0	0	0
3568	14	13	67	0	603	370	1	13	3	2	12.5	0	1	0	#NULL!	10.6667	1	5	1	-1	0
3569	11	10	51	1	920	136	1	13	3	1	32	0	3	0	0	6.83333	0	4	1	-1	0
3571	11	5	53	0	456	2	1	16	2	0	34.5	0	3	0	1	4.25	0	4	1	-6	0
3573	11	14	57	0	731	168	1	10	3	1	39	0	3	0	#NULL!	10.25	1	4	0	3	1
3578	6	7	59	0	544	200	1	20	3	1	0.5	0	0	0	0	3	0	4	1	1	1
3584	3	5	35	0	706	396	0	13	3	2	#NULL!	0	#NULL!	0	1	10.5	1	2	1	2	1
3597	8	7	54	0	776	200	1	15	3	1	33.4	0	3	0	#NULL!	0.333333	0	4	1	-1	0
3599	12	10	50	0	556	300	1	18	3	2	18	0	1	0	0	16.25	1	3	1	-2	0
3607	10	8	49	0	900	270	1	9	3	2	65.9	0	6	0	0	8.91667	0	3	0	-2	0
3608	9	13	49	1	566	190	1	18	3	1	12.4	0	1	0	0	18.0833	1	3	1	4	1
3609	4	2	38	0	1102	273	1	6	3	2	9.2	0	#NULL!	0	0	5.83333	0	2	0	-2	0
3613	9	8	48	1	763	200	1	17	3	1	1.5	0	0	0	#NULL!	4.25	0	3	1	-1	0
3614	9	9	36	0	842	277	1	12	3	2	14	0	1	0	#NULL!	11.5	1	2	1	0	0
3616	7	9	43	0	596	300	1	13	3	2	14.25	0	1	0	#NULL!	2.66667	0	3	1	2	1
3622	7	10	50	0	448	246	0	16	2	1	#NULL!	0	#NULL!	0	#NULL!	12.75	1	3	1	3	1
3630	4	5	48	1	977	200	1	14	3	1	19.5	0	#NULL!	0	#NULL!	8.91667	0	3	1	1	1
3631	6	6	48	0	474	260	1	7	2	2	9.2	0	#NULL!	0	0	1.33333	0	3	0	0	0
3632	9	7	50	0	799	40	1	19	3	0	7	0	0	0	0	2.83333	0	3	1	-2	0
3635	6	4	40	0	497	334	1	3	2	2	#NULL!	0	#NULL!	0	0	1.91667	0	2	0	-2	0
3640	11	8	57	0	719	286	1	3	3	2	#NULL!	0	#NULL!	0	0	0.833333	0	4	0	-3	0
3646	11	12	61	0	341	19	1	13	2	0	0	0	0	0	#NULL!	1.75	0	5	1	1	1
3650	7	4	38	1	1141	330	1	14	3	2	25	0	2	0	1	14.6667	1	2	1	-3	0
3652	7	3	42	0	486	360	1	15	2	2	0	0	0	0	0	10.0833	1	3	1	-4	0
3656	6	10	47	0	428	50	1	14	2	0	20	0	2	0	1	2.08333	0	3	1	4	1
3662	8	4	33	0	851	352	1	1	3	2	6.5	0	0	0	0	1.25	0	2	0	-4	0
3671	8	13	63	0	153	100	0	11	1	0	2.5	0	0	0	0	0.416667	0	5	1	5	1
3674	6	7	42	0	600	100	1	9	3	0	#NULL!	0	#NULL!	0	#NULL!	3.33333	0	3	0	1	1
3678	8	5	35	1	768	200	1	15	3	1	#NULL!	0	#NULL!	0	#NULL!	11.75	1	2	1	-3	0
3680	15	12	51	0	770	6	1	18	3	0	19.95	0	#NULL!	0	0	16.3333	1	4	1	-3	0
3684	7	7	37	0	512	253	1	8	3	2	0.3	0	0	0	1	4.41667	0	2	0	0	0
3687	8	7	40	1	974	300	1	19	3	2	46	0	4	0	1	3.66667	0	2	1	-1	0
3688	8	8	40	0	245	9	1	1	1	0	19	0	1	0	0	1.41667	0	2	0	0	0
3695	9	11	41	0	286	22	1	5	2	0	0.05	0	0	0	#NULL!	5.5	0	3	0	2	1
3699	5	5	41	0	186	87	1	1	1	0	0	0	0	0	0	1.66667	0	3	0	0	0
3700	7	6	42	0	987	510	1	2	3	3	52	0	5	0	0	#NULL!	#NULL!	3	0	-1	0
3703	11	9	49	0	592	199	1	24	3	1	36	0	3	0	#NULL!	11.8333	1	3	2	-2	0
3704	7	5	53	0	365	261	1	0	2	2	#NULL!	0	#NULL!	0	0	0.5	0	4	0	-2	0
3714	11	4	42	1	722	7	1	6	3	0	3	0	0	0	0	#NULL!	#NULL!	3	0	-7	0
3715	7	5	59	0	629	475	1	7	3	2	12	0	1	0	0	7.58333	0	4	0	-2	0
3717	10	11	60	1	303	208	0	16	2	1	#NULL!	0	#NULL!	0	0	14.1667	1	4	1	1	1
3722	9	5	44	0	559	445	1	13	3	2	0	0	0	0	0	12.4167	1	3	1	-4	0
3765	10	15	53	0	306	31	1	19	2	0	#NULL!	0	#NULL!	0	0	13	1	4	1	5	1
3767	7	9	50	0	924	600	1	18	3	3	4	0	0	0	#NULL!	2.83333	0	3	1	2	1
3769	3	0	42	0	458	320	1	4	2	2	#NULL!	0	#NULL!	0	0	3.91667	0	3	0	-3	0
3771	12	11	45	0	396	47	1	14	2	0	17.25	0	1	0	0	6.83333	0	3	1	-1	0
3799	13	14	44	1	373	150	1	21	2	1	5.95	0	0	0	1	17.4167	1	3	2	1	1
3808	11	12	47	0	667	345	1	21	3	2	27	0	2	0	1	17.9167	1	3	2	1	1
3822	8	3	54	0	593	329	1	1	3	2	#NULL!	0	#NULL!	0	0	1.66667	0	4	0	-5	0
3825	11	9	46	1	340	208	1	23	2	1	0	0	0	0	0	12.75	1	3	2	-2	0
3826	3	4	36	0	596	283	1	1	3	2	0	0	0	0	0	0.75	0	2	0	1	1
3827	6	6	43	1	652	598	1	16	3	3	0	0	0	0	#NULL!	15.75	1	3	1	0	0
3837	8	9	50	0	423	423	1	2	2	2	2.7	0	0	0	#NULL!	0.166667	0	3	0	1	1
3844	11	10	42	1	630	136	1	18	3	1	#NULL!	0	#NULL!	0	0	14.3333	1	3	1	-1	0
3848	8	9	42	0	307	132	1	20	2	1	0	0	0	0	0	3.5	0	3	1	1	1
3849	9	7	54	1	230	151	1	0	1	1	6.8	0	0	0	0	0.666667	0	4	0	-2	0
3858	6	5	48	0	1650	496	1	19	3	2	34	0	3	0	0	11.25	1	3	1	-1	0
3860	6	9	43	0	156	11	1	#NULL!	1	0	#NULL!	0	#NULL!	0	#NULL!	3.75	0	3	#NULL!	3	1
3873	8	8	45	1	534	1	1	21	3	0	28.65	0	2	0	#NULL!	10.4167	1	3	2	0	0
3875	3	9	39	0	819	360	1	7	3	2	0	0	0	0	0	4.41667	0	2	0	6	1
3894	10	7	42	0	579	357	1	19	3	2	17.55	0	1	0	1	18.8333	1	3	1	-3	0
3898	9	3	35	0	692	300	1	6	3	2	0	0	0	0	#NULL!	6.16667	0	2	0	-6	0
3922	4	3	35	0	343	293	1	3	2	2	10.35	0	1	0	0	1.41667	0	2	0	-1	0
3959	6	4	43	0	436	263	1	3	2	2	#NULL!	0	#NULL!	0	#NULL!	2.25	0	3	0	-2	0
3965	9	10	58	0	699	400	1	25	3	2	0	0	0	0	#NULL!	19.25	1	4	2	1	1
4049	6	4	40	0	604	462	1	9	3	2	5	0	0	0	0	1.41667	0	2	0	-2	0
4064	7	8	38	1	259	163	1	12	2	1	0	0	0	0	1	9.58333	1	2	1	1	1
4107	7	12	46	1	343	146	1	19	2	1	18.2	0	1	0	0	16	1	3	1	5	1
4108	6	4	47	0	503	454	1	19	3	2	32	0	3	0	1	11.5	1	3	1	-2	0
4197	10	9	58	1	781	217	1	11	3	1	66	0	6	0	0	10.1667	1	4	1	-1	0
155	10	11	73	0	466	176	1	16	2	1	#NULL!	0	#NULL!	0	0	15	1	5	1	1	1
316	12	13	45	0	449	40	1	11	2	0	#NULL!	0	#NULL!	0	0	17.8333	1	3	1	1	1
565	14	#NULL!	43	1	162	92	1	11	1	0	#NULL!	0	#NULL!	1	0	1.75	0	3	1	#NULL!	2
705	9	#NULL!	41	0	1600	200	1	18	3	1	#NULL!	0	#NULL!	1	0	12.9167	1	3	1	#NULL!	2
1009	10	#NULL!	61	0	406	336	1	7	2	2	#NULL!	0	#NULL!	1	0	#NULL!	#NULL!	5	0	#NULL!	2
1275	13	#NULL!	63	0	315	190	1	16	2	1	#NULL!	0	#NULL!	1	0	11.1667	1	5	1	#NULL!	2
1781	14	#NULL!	48	0	226	99	1	6	1	0	#NULL!	0	#NULL!	1	0	6.33333	0	3	0	#NULL!	2
1821	10	#NULL!	73	0	639	156	0	9	3	1	#NULL!	0	#NULL!	1	0	9.16667	0	5	0	#NULL!	2
2396	14	#NULL!	62	1	484	2	1	6	2	0	#NULL!	0	#NULL!	1	0	6.5	0	5	0	#NULL!	2
2415	13	#NULL!	39	0	31	15	1	13	0	0	0	0	0	1	0	13.5	1	2	1	#NULL!	2
2638	13	13	43	0	407	331	0	13	2	2	0	0	0	0	0	12.5	1	3	1	0	0
3409	11	#NULL!	42	0	16	1	0	18	0	0	#NULL!	0	#NULL!	1	#NULL!	2	0	3	1	#NULL!	2
4115	11	#NULL!	48	0	143	143	1	#NULL!	1	1	0	0	0	1	1	0.0833333	0	3	#NULL!	#NULL!	2
4218	10	#NULL!	51	0	625	4	0	8	3	0	#NULL!	0	#NULL!	1	#NULL!	8.83333	0	4	0	#NULL!	2
4316	10	#NULL!	51	0	269	269	1	23	2	2	#NULL!	0	#NULL!	1	1	3.08333	0	4	2	#NULL!	2
19	12	11	45	1	438	121	1	18	2	1	6	1	0	0	1	18.9167	1	3	1	-1	0
23	8	6	42	1	680	228	1	20	3	1	16	1	1	0	1	2.75	0	3	1	-2	0
50	9	6	41	0	277	180	0	14	2	1	32.5	1	3	0	1	5.66667	0	3	1	-3	0
70	10	11	48	1	469	200	1	20	2	1	25.75	1	2	0	0	12.1667	1	3	1	1	1
103	9	6	44	0	572	348	0	20	3	2	13.2	1	1	0	0	8.58333	0	3	1	-3	0
145	10	12	46	0	307	10	1	22	2	0	3.5	1	0	0	1	17.75	1	3	2	2	1
157	11	10	49	0	823	120	1	21	3	1	48	1	4	0	1	10.0833	1	3	2	-1	0
162	15	13	44	0	618	4	1	24	3	0	2	1	0	0	0	5.33333	0	3	2	-2	0
168	13	13	51	0	351	127	0	20	2	1	30.6	1	3	0	0	10.5	1	4	1	0	0
179	8	8	50	0	#NULL!	5	#NULL!	23	#NULL!	0	20.5	1	2	0	0	5	0	3	2	0	0
182	15	18	46	0	432	10	1	24	2	0	24	1	2	0	0	17.9167	1	3	2	3	1
183	8	11	45	1	533	1	1	24	3	0	27	1	2	0	0	5.66667	0	3	2	3	1
186	8	8	45	0	797	433	1	18	3	2	25	1	2	0	1	12.1667	1	3	1	0	0
213	12	8	45	1	368	70	1	24	2	0	25.5	1	2	0	1	4.75	0	3	2	-4	0
225	6	8	48	1	705	85	1	17	3	0	0	1	0	0	0	8.83333	0	3	1	2	1
340	8	6	51	0	588	150	1	18	3	1	18	1	1	0	1	11.4167	1	4	1	-2	0
347	8	7	39	0	500	13	1	21	2	0	9.6	1	#NULL!	0	1	2.33333	0	2	2	-1	0
358	9	9	47	1	381	138	1	23	2	1	#NULL!	1	#NULL!	0	0	7.83333	0	3	2	0	0
364	7	8	40	1	435	272	1	21	2	2	#NULL!	1	#NULL!	0	1	2.5	0	2	2	1	1
375	10	8	49	0	614	298	1	11	3	2	10.2	1	1	0	1	3.5	0	3	1	-2	0
421	11	11	45	0	#NULL!	36	1	12	#NULL!	0	31	1	3	0	0	12.5833	1	3	1	0	0
434	9	10	55	0	1210	605	1	23	3	3	19.5	1	#NULL!	0	1	15.25	1	4	2	1	1
463	11	9	47	0	342	78	1	17	2	0	17.5	1	1	0	1	13.5	1	3	1	-2	0
496	5	8	45	1	538	25	1	21	3	0	27.3	1	2	0	0	11.25	1	3	2	3	1
544	7	6	41	0	310	270	1	22	2	2	25	1	2	0	0	5.33333	0	3	2	-1	0
549	9	7	55	0	709	112	1	14	3	1	36	1	3	0	0	5.08333	0	4	1	-2	0
591	5	8	37	0	367	212	1	16	2	1	18	1	1	0	0	1.16667	0	2	1	3	1
634	12	12	43	1	353	96	1	17	2	0	7.5	1	0	0	1	11.5	1	3	1	0	0
652	14	10	52	0	#NULL!	301	#NULL!	#NULL!	#NULL!	2	62.75	1	6	0	1	4.16667	0	4	#NULL!	-4	0
655	14	10	41	0	548	100	0	14	3	0	48	1	4	0	1	1.58333	0	3	1	-4	0
667	9	10	45	0	582	125	1	24	3	1	#NULL!	1	#NULL!	0	1	18.25	1	3	2	1	1
668	12	14	44	0	289	11	1	20	2	0	25.5	1	2	0	1	11.3333	1	3	1	2	1
673	13	12	47	1	315	102	1	24	2	1	32.65	1	3	0	1	4	0	3	2	-1	0
690	8	7	51	0	526	269	1	23	3	2	29	1	2	0	1	7.08333	0	4	2	-1	0
691	13	10	42	1	724	300	0	9	3	2	#NULL!	1	#NULL!	0	0	9.33333	0	3	0	-3	0
709	10	8	48	0	617	55	1	17	3	0	24.75	1	2	0	1	14.5	1	3	1	-2	0
710	4	3	43	1	793	24	1	22	3	0	6	1	0	0	0	6.25	0	3	2	-1	0
730	13	11	44	0	572	327	0	21	3	2	#NULL!	1	#NULL!	0	1	13.1667	1	3	2	-2	0
775	8	7	50	0	950	128	1	20	3	1	29	1	2	0	1	12.5833	1	3	1	-1	0
795	4	4	52	0	538	336	0	12	3	2	32	1	3	0	0	7.66667	0	4	1	0	0
799	10	10	38	0	248	141	1	12	1	1	24	1	2	0	0	7.5	0	2	1	0	0
837	11	8	47	0	314	314	1	15	2	2	#NULL!	1	#NULL!	0	1	10.25	1	3	1	-3	0
862	7	7	41	0	839	277	1	19	3	2	28	1	2	0	1	2.58333	0	3	1	0	0
937	9	9	42	0	1365	0	1	13	3	0	19.6	1	#NULL!	0	1	8.58333	0	3	1	0	0
945	10	12	54	0	694	100	1	21	3	0	68	1	6	0	0	5.08333	0	4	2	2	1
966	13	11	40	0	362	150	1	20	2	1	#NULL!	1	#NULL!	0	1	10.5	1	2	1	-2	0
1026	11	9	44	0	442	60	1	21	2	0	#NULL!	1	#NULL!	0	0	8.33333	0	3	2	-2	0
1036	15	11	48	0	380	37	1	24	2	0	21.75	1	2	0	0	14.0833	1	3	2	-4	0
1047	9	7	47	0	1100	265	0	19	3	2	32	1	3	0	1	9.5	0	3	1	-2	0
1056	10	10	45	0	577	300	1	24	3	2	10.5	1	1	0	1	15.1667	1	3	2	0	0
1089	17	10	42	0	716	3	0	20	3	0	4.55	1	0	0	1	17.25	1	3	1	-7	0
1098	12	12	47	0	315	136	0	24	2	1	72	1	7	0	0	10.5833	1	3	2	0	0
1127	14	8	45	0	360	100	1	20	2	0	26	1	2	0	1	6.41667	0	3	1	-6	0
1134	8	7	41	1	1104	285	1	17	3	2	18.6	1	1	0	1	15.8333	1	3	1	-1	0
1139	10	9	34	0	423	400	0	8	2	2	28.6	1	2	0	0	5.58333	0	2	0	-1	0
1143	13	11	45	1	396	67	0	12	2	0	34	1	3	0	1	11.6667	1	3	1	-2	0
1217	3	3	40	1	483	300	1	17	2	2	30.75	1	3	0	0	3.83333	0	2	1	0	0
1289	13	12	45	0	221	150	1	23	1	1	30	1	3	0	1	16.0833	1	3	2	-1	0
1340	10	10	48	1	550	72	0	20	3	0	40.9	1	4	0	1	16.5	1	3	1	0	0
1341	9	11	45	1	559	30	1	22	3	0	30	1	3	0	0	12.6667	1	3	2	2	1
1380	18	11	46	0	407	45	1	20	2	0	25.75	1	2	0	0	16.5	1	3	1	-7	0
1435	15	10	42	0	484	114	1	19	2	1	26.25	1	2	0	1	9.33333	0	3	1	-5	0
1442	12	9	42	0	343	83	1	12	2	0	0	1	0	0	1	10.8333	1	3	1	-3	0
1454	13	12	43	1	197	70	0	#NULL!	1	0	#NULL!	1	#NULL!	0	1	15.4167	1	3	#NULL!	-1	0
1487	11	11	43	0	732	188	1	19	3	1	#NULL!	1	#NULL!	0	1	6.16667	0	3	1	0	0
1509	11	11	49	1	1358	345	1	21	3	2	21	1	2	0	0	13.3333	1	3	2	0	0
1511	15	14	45	0	590	285	1	23	3	2	#NULL!	1	#NULL!	0	1	12.5833	1	3	2	-1	0
1528	15	12	44	0	240	45	1	23	1	0	20.25	1	2	0	1	16.5833	1	3	2	-3	0
1541	14	10	48	0	349	204	1	23	2	1	#NULL!	1	#NULL!	0	0	9.33333	0	3	2	-4	0
1542	9	5	47	1	451	130	1	21	2	1	9	1	0	0	0	17.9167	1	3	2	-4	0
1552	10	7	42	1	400	46	1	20	2	0	32	1	3	0	1	10.5833	1	3	1	-3	0
1555	6	5	45	0	683	43	1	11	3	0	#NULL!	1	#NULL!	0	1	11.75	1	3	1	-1	0
1557	11	10	42	0	540	150	1	20	3	1	20	1	2	0	0	7.83333	0	3	1	-1	0
1565	9	8	38	1	634	200	1	18	3	1	#NULL!	1	#NULL!	0	1	1.33333	0	2	1	-1	0
1595	9	6	42	1	326	242	0	13	2	1	15	1	1	0	1	5.91667	0	3	1	-3	0
1604	14	11	43	0	269	5	1	19	2	0	#NULL!	1	#NULL!	0	1	10.25	1	3	1	-3	0
1605	11	10	40	0	509	10	1	15	3	0	16.25	1	1	0	1	6.08333	0	2	1	-1	0
1622	13	10	44	0	276	124	1	21	2	1	29	1	2	0	1	13.25	1	3	2	-3	0
1644	10	9	54	0	1604	390	1	22	3	2	30	1	3	0	1	11.9167	1	4	2	-1	0
1656	8	6	40	1	660	248	1	19	3	1	7.2	1	0	0	1	7.5	0	2	1	-2	0
1663	8	10	49	0	534	21	1	23	3	0	22	1	2	0	0	16.75	1	3	2	2	1
1691	15	12	45	0	762	261	1	22	3	2	#NULL!	1	#NULL!	0	1	17.0833	1	3	2	-3	0
1692	11	7	43	0	1026	292	1	20	3	2	22.3	1	2	0	1	1.41667	0	3	1	-4	0
1693	8	9	46	1	230	80	0	17	1	0	21.75	1	2	0	1	7.83333	0	3	1	1	1
1696	8	11	51	1	541	57	1	24	3	0	31	1	3	0	0	11.0833	1	4	2	3	1
1713	12	12	47	0	492	108	1	22	2	1	43.5	1	4	0	1	12.25	1	3	2	0	0
1726	11	8	49	1	422	55	1	7	2	0	5	1	0	0	1	7.33333	0	3	0	-3	0
1731	10	10	47	0	426	6	1	19	2	0	8.5	1	0	0	0	14.9167	1	3	1	0	0
1737	11	11	46	1	305	4	1	21	2	0	15.5	1	1	0	1	10.25	1	3	2	0	0
1738	9	6	49	0	1050	200	1	21	3	1	33.95	1	3	0	1	10.25	1	3	2	-3	0
1751	12	12	47	1	490	132	1	20	2	1	#NULL!	1	#NULL!	0	1	16	1	3	1	0	0
1768	10	9	43	1	650	400	0	10	3	2	27	1	2	0	1	10.5833	1	3	0	-1	0
1804	8	5	41	1	204	110	1	21	1	1	14	1	1	0	0	13.1667	1	3	2	-3	0
1805	13	9	42	1	748	300	1	17	3	2	13	1	1	0	1	9	0	3	1	-4	0
1827	14	12	47	0	260	150	0	12	2	1	62	1	6	0	1	5.83333	0	3	1	-2	0
1840	10	8	46	0	500	10	1	10	2	0	10	1	1	0	1	6.41667	0	3	0	-2	0
1867	9	9	40	0	745	11	1	8	3	0	0.15	1	0	0	0	7.91667	0	2	0	0	0
1872	10	9	46	0	186	70	1	18	1	0	#NULL!	1	#NULL!	0	1	17	1	3	1	-1	0
1877	11	12	42	0	765	65	1	22	3	0	12.5	1	1	0	1	16.5	1	3	2	1	1
1881	12	6	43	1	483	246	1	20	2	1	#NULL!	1	#NULL!	0	1	11.75	1	3	1	-6	0
1886	8	10	44	0	1075	607	1	22	3	3	37.5	1	3	0	1	10.6667	1	3	2	2	1
1889	11	10	38	0	900	254	1	13	3	2	#NULL!	1	#NULL!	0	1	7.83333	0	2	1	-1	0
1896	10	12	42	1	240	132	1	19	1	1	28	1	2	0	1	17.6667	1	3	1	2	1
1899	14	9	39	1	161	0	1	19	1	0	12	1	1	0	0	5.33333	0	2	1	-5	0
1915	7	13	45	0	969	289	0	20	3	2	28.1	1	2	0	1	6.58333	0	3	1	6	1
1917	12	12	45	0	438	100	1	23	2	0	#NULL!	1	#NULL!	0	1	12.75	1	3	2	0	0
1924	12	12	41	0	627	4	0	11	3	0	26	1	2	0	0	11.3333	1	3	1	0	0
1926	9	11	43	1	588	320	1	14	3	2	#NULL!	1	#NULL!	0	1	9.5	0	3	1	2	1
1927	16	14	47	1	230	131	1	23	1	1	14	1	1	0	1	21.9167	2	3	2	-2	0
1928	12	11	43	0	310	6	1	5	2	0	4	1	0	0	1	5.08333	0	3	0	-1	0
1940	13	11	44	0	344	131	1	20	2	1	18.1	1	1	0	1	9.25	0	3	1	-2	0
1950	11	9	43	1	139	65	1	20	1	0	18.7	1	1	0	1	9	0	3	1	-2	0
1952	8	8	40	1	930	540	1	14	3	3	22	1	2	0	1	9.5	0	2	1	0	0
1993	8	8	42	0	900	100	1	11	3	0	12.5	1	1	0	0	9.83333	1	3	1	0	0
2007	13	10	42	0	348	165	1	17	2	1	28	1	2	0	1	10.4167	1	3	1	-3	0
2015	12	11	44	0	482	313	1	10	2	2	25.5	1	2	0	1	8.91667	0	3	0	-1	0
2023	14	15	41	0	700	2	1	22	3	0	#NULL!	1	#NULL!	0	1	12.1667	1	3	2	1	1
2027	10	7	44	0	304	81	1	22	2	0	#NULL!	1	#NULL!	0	1	4.16667	0	3	2	-3	0
2032	5	5	45	1	535	242	1	21	3	1	#NULL!	1	#NULL!	0	1	8.66667	0	3	2	0	0
2056	8	9	48	0	685	393	0	22	3	2	13.2	1	1	0	0	7.83333	0	3	2	1	1
2069	11	6	44	1	239	84	1	20	1	0	0.3	1	0	0	1	19	1	3	1	-5	0
2070	8	7	53	1	386	120	1	6	2	1	23.25	1	2	0	1	5.25	0	4	0	-1	0
2073	9	7	44	0	975	155	1	23	3	1	29	1	2	0	1	3.66667	0	3	2	-2	0
2076	11	9	47	1	560	25	1	22	3	0	27.1	1	2	0	0	17.4167	1	3	2	-2	0
2081	8	8	45	0	258	12	1	20	2	0	26	1	2	0	0	8.33333	0	3	1	0	0
2134	14	15	43	0	380	28	1	17	2	0	8.25	1	0	0	1	17.25	1	3	1	1	1
2194	15	14	42	0	541	7	1	15	3	0	23.75	1	2	0	1	12.5	1	3	1	-1	0
2225	11	9	46	1	342	196	1	23	2	1	14	1	1	0	1	13.9167	1	3	2	-2	0
2289	10	10	44	1	577	72	1	23	3	0	28	1	2	0	#NULL!	11.5833	1	3	2	0	0
2306	9	9	47	0	#NULL!	235	#NULL!	15	#NULL!	1	25.5	1	2	0	0	9.91667	1	3	1	0	0
2316	9	9	44	1	602	427	1	18	3	2	21	1	2	0	0	10.6667	1	3	1	0	0
2325	8	13	52	1	404	106	1	24	2	1	39	1	3	0	1	3.58333	0	4	2	5	1
2343	9	9	43	0	871	235	1	22	3	1	23	1	2	0	0	5.41667	0	3	2	0	0
2345	8	9	39	0	1060	346	1	21	3	2	18	1	1	0	1	4.25	0	2	2	1	1
2366	11	14	45	0	929	8	1	20	3	0	#NULL!	1	#NULL!	0	1	11.25	1	3	1	3	1
2382	9	5	48	0	621	221	1	23	3	1	0	1	0	0	1	6.5	0	3	2	-4	0
2403	14	12	49	0	401	4	1	22	2	0	18	1	1	0	1	11.8333	1	3	2	-2	0
2404	11	12	48	0	455	378	1	22	2	2	12	1	1	0	0	15.5	1	3	2	1	1
2428	12	11	45	0	827	18	1	9	3	0	31	1	3	0	0	9.25	0	3	0	-1	0
2436	16	14	43	0	235	18	1	21	1	0	21.75	1	2	0	1	18.75	1	3	2	-2	0
2451	9	8	47	0	1000	90	1	20	3	0	10.5	1	1	0	1	3.41667	0	3	1	-1	0
2454	9	7	44	0	800	0	1	17	3	0	2.5	1	0	0	1	8.58333	0	3	1	-2	0
2462	10	9	43	0	561	11	1	17	3	0	7.7	1	0	0	1	1.83333	0	3	1	-1	0
2493	14	16	49	0	352	2	1	23	2	0	23.4	1	2	0	0	5.16667	0	3	2	2	1
2506	12	10	43	0	410	26	1	21	2	0	6	1	0	0	0	12.6667	1	3	2	-2	0
2513	7	5	48	0	1131	200	1	15	3	1	42.5	1	4	0	1	14.6667	1	3	1	-2	0
2521	6	10	38	1	959	259	1	21	3	2	19.5	1	#NULL!	0	0	10.8333	1	2	2	4	1
2526	7	6	44	1	867	242	1	23	3	1	13.5	1	1	0	1	11.8333	1	3	2	-1	0
2527	11	8	49	0	618	140	1	23	3	1	#NULL!	1	#NULL!	0	1	14.5	1	3	2	-3	0
2530	17	16	50	0	#NULL!	141	#NULL!	23	#NULL!	1	32	1	3	0	0	10.0833	1	3	2	-1	0
2536	10	7	49	1	425	138	1	25	2	1	12.6	1	1	0	0	13.5833	1	3	2	-3	0
2539	11	9	45	0	488	21	1	18	2	0	22	1	2	0	0	17.4167	1	3	1	-2	0
2543	11	12	47	0	416	55	1	22	2	0	84.2	1	8	0	0	15.0833	1	3	2	1	1
2555	9	8	47	0	1100	900	1	24	3	3	13.5	1	1	0	0	12	1	3	2	-1	0
2558	11	10	44	0	420	150	1	16	2	1	#NULL!	1	#NULL!	0	1	11.5	1	3	1	-1	0
2566	9	9	51	0	562	75	1	21	3	0	37.5	1	3	0	1	10.75	1	4	2	0	0
2574	9	9	50	1	543	214	1	21	3	1	15	1	1	0	0	14.25	1	3	2	0	0
2599	5	5	41	0	1097	250	1	23	3	1	11.2	1	1	0	0	8.08333	0	3	2	0	0
2602	13	8	41	1	391	81	1	15	2	0	24	1	2	0	0	10.8333	1	3	1	-5	0
2640	13	10	45	0	485	83	1	23	2	0	27.9	1	2	0	1	13.5833	1	3	2	-3	0
2665	11	9	50	0	300	200	1	19	2	1	#NULL!	1	#NULL!	0	1	17.1667	1	3	1	-2	0
2711	10	11	46	1	#NULL!	118	#NULL!	16	#NULL!	1	4.9	1	0	0	1	3.25	0	3	1	1	1
2721	8	11	46	0	673	25	1	23	3	0	27.25	1	2	0	0	16.6667	1	3	2	3	1
2782	17	17	47	0	376	207	1	23	2	1	24.75	1	2	0	1	12.9167	1	3	2	0	0
2797	9	9	50	0	350	188	1	23	2	1	#NULL!	1	#NULL!	0	1	13.3333	1	3	2	0	0
2812	9	5	48	0	665	200	1	17	3	1	7.5	1	0	0	1	11.6667	1	3	1	-4	0
2815	9	8	43	0	500	250	1	22	2	1	17.25	1	1	0	1	13.5833	1	3	2	-1	0
2834	8	9	47	0	606	606	1	22	3	3	18	1	1	0	0	9	0	3	2	1	1
2857	11	7	43	0	315	22	0	10	2	0	17.25	1	1	0	#NULL!	3.75	0	3	0	-4	0
2859	11	8	41	0	417	114	1	10	2	1	#NULL!	1	#NULL!	0	1	7.33333	0	3	0	-3	0
2864	9	8	42	0	#NULL!	89	1	21	#NULL!	0	20.25	1	2	0	0	17.25	1	3	2	-1	0
2881	10	10	46	0	190	113	1	23	1	1	24	1	2	0	1	2.25	0	3	2	0	0
2886	11	12	48	0	200	124	1	22	1	1	17	1	1	0	0	18.3333	1	3	2	1	1
2920	4	6	47	1	535	202	1	24	3	1	5.75	1	0	0	1	10.4167	1	3	2	2	1
2922	11	8	44	1	608	166	1	22	3	1	18.3	1	1	0	0	17.9167	1	3	2	-3	0
2926	10	8	45	1	582	4	1	23	3	0	12	1	1	0	0	13.6667	1	3	2	-2	0
2991	4	9	48	0	541	227	1	15	3	1	17	1	1	0	0	14.75	1	3	1	5	1
2992	15	13	48	0	535	200	1	23	3	1	87.5	1	8	0	0	13.75	1	3	2	-2	0
3017	11	11	40	0	716	267	1	22	3	2	26	1	2	0	0	16.3333	1	2	2	0	0
3025	12	14	51	0	581	90	1	24	3	0	20	1	2	0	0	7.08333	0	4	2	2	1
3038	9	9	48	1	233	140	1	24	1	1	#NULL!	1	#NULL!	0	1	2.25	0	3	2	0	0
3086	15	11	43	0	289	165	1	11	2	1	#NULL!	1	#NULL!	0	1	1.91667	0	3	1	-4	0
3105	12	9	44	0	588	190	1	21	3	1	29.75	1	#NULL!	0	1	12.6667	1	3	2	-3	0
3113	12	10	48	0	412	300	1	22	2	2	12.8	1	1	0	1	17	1	3	2	-2	0
3120	16	13	50	1	1270	108	1	11	3	1	#NULL!	1	#NULL!	0	1	10.3333	1	3	1	-3	0
3133	15	9	49	0	470	144	1	23	2	1	9	1	0	0	0	16.25	1	3	2	-6	0
3159	13	12	45	0	762	180	1	19	3	1	30	1	3	0	1	20.6667	2	3	1	-1	0
3161	11	10	43	0	573	170	1	24	3	1	21.8	1	2	0	0	16.6667	1	3	2	-1	0
3170	7	8	43	0	534	232	1	24	3	1	16.5	1	1	0	1	9	0	3	2	1	1
3184	7	8	42	1	292	6	1	21	2	0	26	1	2	0	0	12.3333	1	3	2	1	1
3188	11	7	45	1	628	90	1	23	3	0	#NULL!	1	#NULL!	0	0	15.4167	1	3	2	-4	0
3198	15	13	46	0	876	43	1	21	3	0	31	1	3	0	0	12.5833	1	3	2	-2	0
3209	12	12	44	0	547	400	1	18	3	2	10.45	1	1	0	1	10.1667	1	3	1	0	0
3228	10	6	43	0	314	200	1	19	2	1	11.2	1	1	0	1	9.75	1	3	1	-4	0
3235	10	8	39	0	448	203	1	14	2	1	5.5	1	0	0	1	12.75	1	2	1	-2	0
3237	8	8	48	0	1847	150	1	19	3	1	5.25	1	0	0	1	2.58333	0	3	1	0	0
3248	12	14	45	0	777	100	1	23	3	0	15.5	1	1	0	1	21.5	2	3	2	2	1
3266	12	10	42	0	600	267	1	18	3	2	12	1	1	0	1	17.4167	1	3	1	-2	0
3280	8	8	49	0	#NULL!	50	1	11	#NULL!	0	23.25	1	2	0	#NULL!	0.5	0	3	1	0	0
3297	10	10	45	0	821	41	1	20	3	0	27.4	1	2	0	0	1.5	0	3	1	0	0
3302	9	11	44	1	345	51	1	23	2	0	30	1	3	0	1	18	1	3	2	2	1
3303	14	10	49	0	530	150	1	23	3	1	52.5	1	5	0	0	14.75	1	3	2	-4	0
3342	7	5	43	0	550	275	1	14	3	2	9.2	1	#NULL!	0	1	8.75	0	3	1	-2	0
3352	11	11	39	1	351	220	1	13	2	1	#NULL!	1	#NULL!	0	1	9.33333	0	2	1	0	0
3360	9	5	44	0	430	230	1	23	2	1	52	1	5	0	1	7.08333	0	3	2	-4	0
3361	12	13	55	0	1145	16	1	15	3	0	0	1	0	0	1	12.5833	1	4	1	1	1
3376	9	9	41	1	439	196	1	22	2	1	0.5	1	0	0	1	7.16667	0	3	2	0	0
3390	16	11	45	0	679	12	1	22	3	0	18	1	1	0	1	12	1	3	2	-5	0
3392	7	9	44	0	834	200	1	24	3	1	27	1	2	0	1	11.5	1	3	2	2	1
3397	10	12	46	0	462	20	1	10	2	0	15	1	1	0	1	10.5833	1	3	0	2	1
3417	15	15	46	0	784	250	1	23	3	1	32	1	3	0	1	10.1667	1	3	2	0	0
3419	8	5	44	0	667	155	1	15	3	1	5.2	1	0	0	1	6.5	0	3	1	-3	0
3422	7	13	47	0	502	401	1	19	3	2	52	1	5	0	0	19.8333	2	3	1	6	1
3435	9	6	46	1	1167	281	1	12	3	2	33	1	3	0	1	11.3333	1	3	1	-3	0
3444	12	12	46	0	593	180	1	22	3	1	24	1	2	0	1	12.3333	1	3	2	0	0
3482	6	5	41	1	972	400	1	23	3	2	20.25	1	2	0	0	17	1	3	2	-1	0
3484	14	11	52	0	460	150	1	23	2	1	37	1	3	0	1	11.5	1	4	2	-3	0
3491	7	8	42	1	867	154	1	22	3	1	#NULL!	1	#NULL!	0	1	13.4167	1	3	2	1	1
3492	11	11	46	1	240	190	1	23	1	1	64	1	6	0	1	8.5	0	3	2	0	0
3526	8	10	47	0	1060	350	1	22	3	2	4	1	0	0	1	4.08333	0	3	2	2	1
3532	5	5	42	0	450	43	1	12	2	0	20.5	1	2	0	1	1.91667	0	3	1	0	0
3541	12	6	45	0	583	5	1	24	3	0	18.75	1	1	0	0	5.16667	0	3	2	-6	0
3600	12	10	43	0	314	24	1	22	2	0	56	1	5	0	1	18.5	1	3	2	-2	0
3601	13	15	45	0	1118	97	1	24	3	0	28.25	1	2	0	1	13.3333	1	3	2	2	1
3602	8	7	44	1	736	254	1	23	3	2	13.5	1	1	0	1	20.0833	2	3	2	-1	0
3603	11	9	49	0	450	286	1	24	2	2	0	1	0	0	1	8.25	0	3	2	-2	0
3620	8	6	45	0	571	177	1	10	3	1	31	1	3	0	0	8.91667	0	3	0	-2	0
3626	13	11	45	0	756	50	1	21	3	0	3.75	1	0	0	1	2.33333	0	3	2	-2	0
3645	6	5	29	0	1147	500	1	7	3	2	18.75	1	1	0	1	3.83333	0	1	0	-1	0
3676	12	13	45	0	298	98	1	24	2	0	62	1	6	0	1	10	1	3	2	1	1
3683	10	10	47	0	340	224	1	24	2	1	22.5	1	2	0	1	2.5	0	3	2	0	0
3691	5	8	46	0	712	200	1	10	3	1	23.35	1	2	0	#NULL!	10.5833	1	3	0	3	1
3718	4	3	34	0	531	215	1	16	3	1	21	1	2	0	1	3	0	2	1	-1	0
3739	7	7	51	0	920	634	1	10	3	3	16.5	1	1	0	0	9.83333	1	4	0	0	0
3744	12	12	54	1	536	173	1	15	3	1	26	1	2	0	0	13.1667	1	4	1	0	0
3750	11	12	46	0	585	224	1	18	3	1	13.4	1	1	0	1	17.5	1	3	1	1	1
3842	15	11	45	0	444	120	1	22	2	1	4.5	1	0	0	1	20.0833	2	3	2	-4	0
3893	14	13	49	0	889	889	1	17	3	3	44.25	1	4	0	0	13.4167	1	3	1	-1	0
3903	12	11	55	1	198	10	1	10	1	0	#NULL!	1	#NULL!	0	1	9.66667	1	4	0	-1	0
3912	10	11	49	0	486	110	1	25	2	1	32	1	3	0	0	19.1667	1	3	2	1	1
3933	8	10	55	0	340	180	1	23	2	1	48	1	4	0	1	10.0833	1	4	2	2	1
140	12	#NULL!	49	0	338	159	1	19	2	1	0	1	0	1	0	12.8333	1	3	1	#NULL!	2
234	10	#NULL!	46	1	767	9	1	21	3	0	#NULL!	1	#NULL!	1	1	17	1	3	2	#NULL!	2
444	14	#NULL!	47	0	330	140	1	21	2	1	25	1	2	1	0	2.16667	0	3	2	#NULL!	2
448	6	#NULL!	50	1	737	200	1	22	3	1	#NULL!	1	#NULL!	1	1	5.08333	0	3	2	#NULL!	2
550	12	#NULL!	44	0	349	180	0	10	2	1	#NULL!	1	#NULL!	1	1	8.41667	0	3	0	#NULL!	2
1024	15	#NULL!	46	0	420	36	1	10	2	0	20	1	2	1	1	19.25	1	3	0	#NULL!	2
1026	11	9	44	0	442	60	1	21	2	0	#NULL!	1	#NULL!	0	0	8.33333	0	3	2	-2	0
1358	10	#NULL!	48	0	300	80	1	20	2	0	#NULL!	1	#NULL!	1	1	11.8333	1	3	1	#NULL!	2
1414	12	#NULL!	48	1	194	180	0	21	1	1	#NULL!	1	#NULL!	1	1	8.58333	0	3	2	#NULL!	2
1861	13	#NULL!	44	0	303	3	1	19	2	0	#NULL!	1	#NULL!	1	0	13.3333	1	3	1	#NULL!	2
2212	17	#NULL!	47	0	171	32	1	24	1	0	#NULL!	1	#NULL!	1	1	14	1	3	2	#NULL!	2
2661	11	#NULL!	47	0	#NULL!	134	1	12	#NULL!	1	21.75	1	2	1	0	3.25	0	3	1	#NULL!	2
2987	10	#NULL!	46	0	274	274	1	21	2	2	#NULL!	1	#NULL!	1	1	11.5833	1	3	2	#NULL!	2
3156	11	#NULL!	49	0	270	104	1	23	2	1	#NULL!	1	#NULL!	1	1	18.3333	1	3	2	#NULL!	2
3515	14	#NULL!	47	0	129	50	1	8	1	0	0	1	0	1	#NULL!	8.08333	0	3	0	#NULL!	2
3531	14	#NULL!	45	0	347	250	1	24	2	1	#NULL!	1	#NULL!	1	1	0.666667	0	3	2	#NULL!	2
3655	10	#NULL!	46	1	517	60	1	18	3	0	0	1	0	1	1	12.25	1	3	1	#NULL!	2
3841	13	#NULL!	45	0	353	100	1	24	2	0	0	1	0	1	1	13.25	1	3	2	#NULL!	2
